# Supplementary material for: Comparative Genomics Used to Predict Virulence Factors and Metabolic Genes among Monilinia Species
Source: J Fungi (Basel). 2021 Jun 8;7(6):464. doi: 10.3390/jof7060464 (PMC8228255; doi:10.3390/jof7060464)
Supplement: Supplementary file 1 [file jof-07-00464-s001.zip]

Archive with 6 entries (6 files):
- Figure S1.jpg
- Figure S2.jpg
- Figure S3.jpg
- Figure S4.jpg
- Figure S5_revised.jpg
- Supplementary_tables_revised.xlsx
