# Supplementary material for: Comparative Genomics Used to Predict Virulence Factors and Metabolic Genes among Monilinia Species
Source: J Fungi (Basel). 2021 Jun 8;7(6):464. doi: 10.3390/jof7060464 (PMC8228255; doi:10.3390/jof7060464)
Supplement: Supplementary file 1 [file jof-07-00464-s001.zip › Supplementary_tables_revised.xlsx]

## Sheet: TableS1
TaxID	Species	Strain	Gene order annotation code	Kind of analysis	PhylomeDB code	PhylomeID	Genome size (Mb)	Number of contigs	Number of Proteins	Source	BioProject	Assembly version	Mating type	Busco completeness
38443	Myriosclerotinia scirpicola	LMK 735	MYRSC	Interspecies	38443	-	44	426	10166	NCBI + Augustus	PRJNA277973	ASM216250v1	-	0.935
38448	Monilinia fructicola	CPMC6	MONFR	Interspecies / Intraspecies (Reference)	MONFR	383	42.96	99	10458	Newly sequenced	PRJNA503180	ASM1690632v1	MAT1-2	0.988
38457	Monilinia fructigena	gena6	MONFG	Interspecies / Intraspecies (Reference)	38457	384	38.5	1959	9585	Newly sequenced	PRJNA707424	-	MAT1-1	0.941
61186	Monilinia laxa	8L	MONLA	Interspecies / Intraspecies (Reference)	61186	387	40.8	618	9532	NCBI	PRJNA433296	ASM293894v1	MAT1-2	0.928
61194	Monilinia aucupariae	LMK733	MONAU	Interspecies	61194	386	54.9	505	9114	NCBI + Augustus	PRJNA277973	ASM216255v1	MAT1-1	0.924
87228	Myriosclerotinia curreyana	LMK 759	MYRCU	Interspecies	87228	-	40.75	1623	9778	NCBI + Augustus	PRJNA277973	ASM216249v1	-	0.936
87230	Botrytis tulipae	Bt9001	BOTTU	Interspecies	87230	-	45.32	634	12565	NCBI	PRJNA401386	ASM478612v1	-	0.989
108355	Myriosclerotinia duriaeana	LMK 746	MYRDU	Interspecies	108355	-	44.1	370	10086	NCBI + Augustus	PRJNA277973	ASM216261v1	-	0.93
255361	Monilinia polystroma	SP-61	MONPO	Interspecies	255361	385	44.6	1188	9575	NCBI + Augustus	PRJNA414211	ASM290964v1	MAT1-2	0.947
278943	Botrytis hyacinthi	Bh0001	BOTHY	Interspecies	278943	-	43.82	2498	12130	NCBI	PRJNA401386	ASM478624v1	-	0.987
278948	Botrytis paeoniae	Bp0003	BOTPA	Interspecies	278948	-	46.25	1830	12045	NCBI	PRJNA401386	ASM478614v1	-	0.986
332648	Botrytis cinerea	B05.10	BOTFB	Interspecies	BOTFB	-	42.63	18	13703	NCBI	PRJNA20061	ASM14353v4	-	0.995
647257	Ciborinia camelliae	ICMP 19812	CIBCA	Interspecies	647257	-	40.7	2604	10483	NCBI + Augustus	PRJNA289037	ASM124770v1	-	0.911
984309	Ciboria shiraiana	LR-318	CIBSH	Interspecies	984309	-	39.3	30	9890	NCBI + Augustus	PRJNA556106	ASM812222v1	-	0.95
2259768	Hymenotorrendiella dingleyae	D1086	HYMDI	Interspecies	2259768	-	56.5	3867	14550	NCBI + Augustus	PRJNA487672	ASM398890v1	-	0.933
Strain	Monilinia fructicola	BR32	MONFB	Intraspecies	-	-	42.82	2349	9839	NCBI + Augustus	PRJNA414211	ASM290971v1	MAT1-1	0.946
Strain	Monilinia fructicola	LMK125	MONFL	Intraspecies	-	-	44.68	846	9808	NCBI + Augustus	PRJNA277973	ASM216254v1	MAT1-2	0.939
Strain	Monilinia fructicola	Mfrc123	MONFF	Intraspecies	-	-	44.05	20	13749	NCBI + Augustus	PRJNA523200	ASM869222v1	MAT1-1	0.806
Strain	Monilinia fructigena	Mfg5SPA	MONFM	Intraspecies	-	-	39.3	1633	9586	NCBI + Augustus	PRJNA414211	ASM290963v1	MAT1-2	0.944
Strain	Monilinia fructigena	Mfrg269	MONFU	Intraspecies	-	-	43.1	131	10433	NCBI + Augustus	PRJNA470675	ASM326056v1	MAT1-1	0.582
Strain	Monilinia laxa	EBR-Ba11b	MONLE	Intraspecies	-	-	41.8	549	9665	NCBI + Augustus	PRJNA414211	ASM290972v1	MAT1-1	0.948
Strain	Monilinia laxa	Mlax316	MONLX	Intraspecies	-	-	42.8	49	12424	NCBI	PRJNA523196	ASM929945v1	MAT1-1	0.876

## Sheet: TableS2
Table S2: List of secreted proteins in Monilinia species
Codes	Effectors	Putative function
Phy00DW5WH_MONFR	-	FAD binding domain
Phy00DW2Z9_MONFR	-	Hypothetical protein
Phy00DW8VD_MONFR	-	Hypothetical protein
Phy00DW5A9_MONFR	-	CFEM domain
Phy00DW86H_MONFR	-	Egh16-like virulence factor
Phy00DW240_MONFR	-	Heterokaryon incompatibility protein Het-C
Phy00DW1CZ_MONFR	-	Glycosyl hydrolases family 1 N-terminal signature. | Glycosyl hydrolase family 1
Phy00DW1N7_MONFR	-	WSC domain profile. | WSC domain | Domain of unknown function (DUF1996)
Phy00DW7S3_MONFR	-	Glycosyl hydrolase family 71
Phy00DW8UB_MONFR	-	Fungal cellulose binding domain | Chitinases family 18 active site. | CBM1 (carbohydrate binding type-1) domain profile.
Phy00DW7WG_MONFR	-	FAD binding domain | Berberine and berberine like | PCMH-type FAD-binding domain profile.
Phy00DW47U_MONFR	-	Metal-independent alpha-mannosidase (GH125)
Phy00DW2FJ_MONFR	-	Protein of unknown function (DUF3455)
Phy00DW52T_MONFR	-	Hypothetical protein
Phy00DW8CM_MONFR	Effector	Hypothetical protein
Phy00DW75E_MONFR	-	Hypothetical protein
Phy00DW4WR_MONFR	Effector	Peroxidase, family 2 | Heme haloperoxidase family profile.
Phy00DW2PR_MONFR	-	Polysaccharide deacetylase | NodB homology domain profile.
Phy00DW8FK_MONFR	-	FKBP-type peptidyl-prolyl cis-trans isomerase | FKBP-type peptidyl-prolyl cis-trans isomerase domain profile.
Phy00DW8PE_MONFR	-	Glycosyl Hydrolase Family 88
Phy00DW1WF_MONFR	-	FAD binding domain | PCMH-type FAD-binding domain profile.
Phy00DW4F8_MONFR	-	Hypothetical protein
Phy00DW2U8_MONFR	-	Hypothetical protein
Phy00DW4K1_MONFR	-	Hypothetical protein
Phy00DW2A3_MONFR	Effector	Hypothetical protein
Phy00DW55S_MONFR	-	Hypothetical protein
Phy00DW257_MONFR	-	Glycosyl hydrolase family 12
Phy00DW473_MONFR	-	Hypothetical protein
Phy00DW51H_MONFR	-	Glycosyl hydrolase family 3 C-terminal domain | Fibronectin type III-like domain | Glycosyl hydrolases family 3 active site. | Glycosyl hydrolase family 3 N terminal domain
Phy00DW8BB_MONFR	-	Hypothetical protein
Phy00DW93B_MONFR	Effector	Hypothetical protein
Phy00DW7MK_MONFR	-	Carboxylesterases type-B serine active site. | Carboxylesterase family
Phy00DW76M_MONFR	-	WSC domain profile. | WSC domain | Domain of unknown function (DUF1996)
Phy00DW3QU_MONFR	Effector	Fungal hydrophobin
Phy00DW6WB_MONFR	-	Pectate lyase
Phy00DW3A8_MONFR	-	Hypothetical protein
Phy00DW4J7_MONFR	-	Eukaryotic aspartyl protease | Peptidase family A1 domain profile.
Phy00DW2ME_MONFR	-	Alpha/beta hydrolase family
Phy00DW73G_MONFR	-	Hydrophobic surface binding protein A
Phy00DW396_MONFR	-	Heat shock hsp70 proteins family signature 1. | Hsp70 protein | Heat shock hsp70 proteins family signature 2. | Heat shock hsp70 proteins family signature 3.
Phy00DW4IZ_MONFR	-	Hypothetical protein
Phy00DW6UC_MONFR	-	Hypothetical protein
Phy00DW6XJ_MONFR	-	Hypothetical protein
Phy00DW3AO_MONFR	-	Glycosyl hydrolase family 12
Phy00DW1FL_MONFR	Effector	Hypothetical protein
Phy00DW4Z6_MONFR	-	Histidine phosphatase superfamily (branch 2)
Phy00DW46S_MONFR	-	Glycosyl hydrolases family 28 | Polygalacturonase active site.
Phy00DW2YI_MONFR	-	Hypothetical protein
Phy00DW7NK_MONFR	-	Hypothetical protein
Phy00DW54J_MONFR	-	Hypothetical protein
Phy00DW4DT_MONFR	-	Hypothetical protein
Phy00DW1S2_MONFR	-	Hypothetical protein
Phy00DW5EE_MONFR	-	Carboxylesterases type-B signature 2. | Carboxylesterases type-B serine active site. | Carboxylesterase family
Phy00DW94E_MONFR	-	Kelch motif
Phy00DW3PO_MONFR	-	Tyrosinase and hemocyanins CuB-binding region signature. | Common central domain of tyrosinase | Tyosinase C-terminal domain
Phy00DW2JT_MONFR	-	Hypothetical protein
Phy00DW5CN_MONFR	-	Hypothetical protein
Phy00DW88X_MONFR	-	Ferritin-like domain
Phy00DW2LX_MONFR	-	CFEM domain
Phy00DW46O_MONFR	-	Glycosyl hydrolase family 92 | Glycosyl hydrolase family 92 N-terminal domain
Phy00DW7GN_MONFR	-	GMC oxidoreductases signature 2. | GMC oxidoreductases signature 1. | GMC oxidoreductase
Phy00DW6NO_MONFR	-	Cupin
Phy00DW91O_MONFR	-	CFEM domain
Phy00DW8Q3_MONFR	-	Hypothetical protein
Phy00DW2RL_MONFR	-	Hydrophobic surface binding protein A
Phy00DW4F6_MONFR	-	Hypothetical protein
Phy00DW5DC_MONFR	-	Hypothetical protein
Phy00DW4T0_MONFR	-	FAD binding domain | Berberine and berberine like | PCMH-type FAD-binding domain profile.
Phy00DW1DX_MONFR	-	Hypothetical protein
Phy00DW6WF_MONFR	-	Ribonuclease T2 family histidine active site 2. | Ribonuclease T2 family | Ribonuclease T2 family histidine active site 1.
Phy00DW1CR_MONFR	-	Glycolipid 2-alpha-mannosyltransferase
Phy00DW7F9_MONFR	-	Hypothetical protein
Phy00DW7B0_MONFR	Effector	Egh16-like virulence factor
Phy00DW49Y_MONFR	-	Hypothetical protein
Phy00DW7J9_MONFR	-	Cellulase (glycosyl hydrolase family 5) | Fungal cellulose binding domain | Carbohydrate binding domain X2 | CBM1 (carbohydrate binding type-1) domain signature. | CBM1 (carbohydrate binding type-1) domain profile.
Phy00DW6PM_MONFR	-	Fungal protein of unknown function (DUF2015)
Phy00DW7JO_MONFR	-	CFEM domain
Phy00DW2N9_MONFR	-	Hypothetical protein
Phy00DW469_MONFR	-	Purine nucleoside permease (NUP)
Phy00DW41P_MONFR	-	Hypothetical protein
Phy00DW5AJ_MONFR	-	Hypothetical protein
Phy00DW21K_MONFR	-	Pectinesterase
Phy00DW3ZA_MONFR	-	Arginase family signature. | Arginase family | Arginase family profile.
Phy00DW4Q8_MONFR	Effector	Hypothetical protein
Phy00DW5SE_MONFR	-	GPI-anchored cell wall organization protein
Phy00DW3QH_MONFR	-	Glucanosyltransferase
Phy00DW1K9_MONFR	-	Peroxidase, family 2 | Heme haloperoxidase family profile.
Phy00DW3QV_MONFR	-	Hypothetical protein
Phy00DW670_MONFR	-	Major royal jelly protein
Phy00DW2L1_MONFR	-	Arginase family signature. | Arginase family | Arginase family profile.
Phy00DW3AP_MONFR	-	Glucanosyltransferase
Phy00DW7FL_MONFR	-	Hypothetical protein
Phy00DW5MD_MONFR	-	Phosphoesterase family
Phy00DW2Q5_MONFR	-	NAD(P)-binding Rossmann-like domain
Phy00DW77A_MONFR	-	Glycosyl hydrolases family 28
Phy00DW61M_MONFR	-	Hypothetical protein
Phy00DW3M2_MONFR	-	Trypsin | Serine proteases, trypsin family, histidine active site. | Serine proteases, trypsin family, serine active site. | Serine proteases, trypsin domain profile.
Phy00DW6T4_MONFR	Effector	Hydrophobic surface binding protein A
Phy00DW7BT_MONFR	-	Hypothetical protein
Phy00DW8D9_MONFR	-	Glycosyl hydrolase family 76
Phy00DW5FH_MONFR	-	Serine carboxypeptidase S28
Phy00DW5WE_MONFR	-	Glycosyl hydrolase family 53
Phy00DW5CJ_MONFR	-	Cytochrome P450 cysteine heme-iron ligand signature. | Cytochrome P450
Phy00DW5GY_MONFR	-	Glycosyl hydrolases family 16 (GH16) domain profile. | Glycosyl hydrolases family 16
Phy00DW5MP_MONFR	-	GMC oxidoreductases signature 2. | GMC oxidoreductase
Phy00DW3BS_MONFR	-	Alpha-L-arabinofuranosidase B, catalytic | Alpha-L-arabinofuranosidase B (ABFB) domain
Phy00DW76H_MONFR	-	Hypothetical protein
Phy00DW8UJ_MONFR	Effector	Hypothetical protein
Phy00DW202_MONFR	-	Hypothetical protein
Phy00DW1Q3_MONFR	Effector	SnoaL-like domain
Phy00DW3QP_MONFR	-	Glycosyl hydrolase family 53
Phy00DW2I5_MONFR	Effector	Hypothetical protein
Phy00DW6HU_MONFR	-	Bacterial alpha-L-rhamnosidase C-terminal domain | Bacterial alpha-L-rhamnosidase 6 hairpin glycosidase domain | Prokaryotic membrane lipoprotein lipid attachment site profile.
Phy00DW1ZT_MONFR	Effector	Pectate lyase
Phy00DW2OP_MONFR	Effector	Low molecular weight phosphotyrosine protein phosphatase
Phy00DW2C2_MONFR	Effector	Hypothetical protein
Phy00DW5GT_MONFR	-	Lipase (class 3)
Phy00DW6K6_MONFR	-	Glycosyl hydrolases family 28 | Polygalacturonase active site.
Phy00DW23G_MONFR	Effector	Hypothetical protein
Phy00DW3U5_MONFR	-	Hypothetical protein
Phy00DW88Y_MONFR	-	Glycosyl hydrolases family 16 (GH16) domain profile. | Glycosyl hydrolases family 16
Phy00DW8WV_MONFR	-	Hypothetical protein
Phy00DW40W_MONFR	-	Esterase-like activity of phytase
Phy00DW1H1_MONFR	-	Glycosyl hydrolase family 61
Phy00DW3K7_MONFR	-	Hypothetical protein
Phy00DW5ZG_MONFR	-	Hypothetical protein
Phy00DW937_MONFR	Effector	Hypothetical protein
Phy00DW8LR_MONFR	-	Fibronectin type III-like domain | Glycosyl hydrolase family 3 N terminal domain | Glycosyl hydrolase family 3 C-terminal domain
Phy00DW8AT_MONFR	-	Glycosyl hydrolase family 61
Phy00DW6V2_MONFR	-	Cupin
Phy00DW1AI_MONFR	Effector	Ubiquitin 3 binding protein But2 C-terminal domain
Phy00DW1UD_MONFR	-	PCMH-type FAD-binding domain profile. | Chitin recognition or binding domain signature. | Chitin recognition protein | FAD binding domain | Berberine and berberine like | Chitin-binding type-1 domain profile.
Phy00DW2MH_MONFR	-	Hypothetical protein
Phy00DW2EF_MONFR	-	Serine carboxypeptidase | Serine carboxypeptidases, serine active site. | Serine carboxypeptidases, histidine active site.
Phy00DW29Q_MONFR	-	Carboxylesterases type-B signature 2. | Carboxylesterase family
Phy00DW45W_MONFR	-	Hypothetical protein
Phy00DW30Y_MONFR	-	Hypothetical protein
Phy00DW4FI_MONFR	-	Glycosyltransferase sugar-binding region containing DXD motif
Phy00DW3PN_MONFR	-	Glycosyl hydrolases family 35 putative active site. | Beta-galactosidase jelly roll domain | Beta-galactosidase, domain 3 | Beta-galactosidase, domain 2 | Glycosyl hydrolases family 35
Phy00DW4K0_MONFR	-	Hypothetical protein
Phy00DW410_MONFR	-	Glycosyl hydrolases family 28 | Polygalacturonase active site.
Phy00DW8WG_MONFR	-	Glycosyl hydrolase family 92 | Glycosyl hydrolase family 92 N-terminal domain
Phy00DW70R_MONFR	-	Hypothetical protein
Phy00DW2N8_MONFR	-	Glycosyl hydrolases family 39
Phy00DW4TQ_MONFR	-	WSC domain profile. | Domain of unknown function (DUF1929) | Glyoxal oxidase N-terminus | WSC domain
Phy00DW848_MONFR	-	Sedolisin domain profile. | Serine proteases, subtilase family, serine active site. | Pro-kumamolisin, activation domain | Subtilase family
Phy00DW8FS_MONFR	-	Hypothetical protein
Phy00DW5H2_MONFR	-	Hypothetical protein
Phy00DW8YR_MONFR	-	PA domain | Subtilase family | Fn3-like domain | Serine proteases, subtilase family, serine active site. | Serine proteases, subtilase family, histidine active site.
Phy00DW7TY_MONFR	-	NAD(P)-binding Rossmann-like domain | Prenylcysteine lyase
Phy00DW30L_MONFR	Effector	Hypothetical protein
Phy00DW3B5_MONFR	-	Plant heme peroxidase family profile. | Peroxidase
Phy00DW3FL_MONFR	-	Hypothetical protein
Phy00DW2DY_MONFR	-	Ubiquitin 3 binding protein But2 C-terminal domain
Phy00DW85I_MONFR	-	Hypothetical protein
Phy00DW54I_MONFR	-	Hypothetical protein
Phy00DW6OG_MONFR	-	Dioxygenase
Phy00DW35N_MONFR	-	FAD binding domain | Berberine and berberine like | PCMH-type FAD-binding domain profile.
Phy00DW83E_MONFR	Effector	Hypothetical protein
Phy00DW31Q_MONFR	-	Cellulase (glycosyl hydrolase family 5)
Phy00DW5EC_MONFR	-	Multicopper oxidases signature 1. | Multicopper oxidase | Multicopper oxidases signature 2.
Phy00DW35M_MONFR	-	FAD binding domain | Berberine and berberine like | PCMH-type FAD-binding domain profile.
Phy00DW1V0_MONFR	-	N-terminal domain of CBF1 interacting co-repressor CIR
Phy00DW8X6_MONFR	-	Glycosyl hydrolases family 28
Phy00DW72F_MONFR	-	Serine carboxypeptidase | Serine carboxypeptidases, serine active site. | Serine carboxypeptidases, histidine active site.
Phy00DW203_MONFR	-	Chitin recognition or binding domain signature. | Polysaccharide deacetylase | Chitin recognition protein | NodB homology domain profile. | Chitin-binding type-1 domain profile.
Phy00DW26J_MONFR	Effector	Hypothetical protein
Phy00DW47P_MONFR	-	Hypothetical protein
Phy00DW6IQ_MONFR	-	FAD binding domain | Berberine and berberine like | PCMH-type FAD-binding domain profile.
Phy00DW3H9_MONFR	-	Hypothetical protein
Phy00DW8I8_MONFR	-	Hypothetical protein
Phy00DW1SS_MONFR	-	Pirin C-terminal cupin domain | Pirin
Phy00DW50R_MONFR	-	FAD binding domain | PCMH-type FAD-binding domain profile.
Phy00DW1N3_MONFR	-	Hypothetical protein
Phy00DW25V_MONFR	-	Hypothetical protein
Phy00DW1L7_MONFR	Effector	Prokaryotic membrane lipoprotein lipid attachment site profile.
Phy00DW83A_MONFR	-	SMP-30/Gluconolactonase/LRE-like region
Phy00DW3RZ_MONFR	-	Glucanosyltransferase
Phy00DW2ZV_MONFR	-	Glycosyl hydrolase family 47
Phy00DW5BT_MONFR	-	Hypothetical protein
Phy00DW65L_MONFR	Effector	Glycosyl hydrolases family 28 | Polygalacturonase active site.
Phy00DW89O_MONFR	-	Histidine phosphatase superfamily (branch 1)
Phy00DW5MB_MONFR	-	Hypothetical protein
Phy00DW50E_MONFR	-	Hypothetical protein
Phy00DW21D_MONFR	-	Glycosyl hydrolase family 81 C-terminal domain | Glycosyl hydrolase family 81 N-terminal domain
Phy00DW1BV_MONFR	-	60s Acidic ribosomal protein
Phy00DW5YO_MONFR	-	S1/P1 Nuclease
Phy00DW2CY_MONFR	-	Hsp70 protein
Phy00DW52L_MONFR	-	Alpha/beta hydrolase family
Phy00DW5UK_MONFR	-	Hypothetical protein
Phy00DW8H2_MONFR	-	Hypothetical protein
Phy00DW779_MONFR	-	Glycosyl hydrolase family 61
Phy00DW1M9_MONFR	-	Hypothetical protein
Phy00DW71K_MONFR	-	LysM domain | LysM domain profile.
Phy00DW2AI_MONFR	-	Hypothetical protein
Phy00DW2QH_MONFR	-	Carbohydrate binding | LysM domain | LysM domain profile.
Phy00DW24O_MONFR	-	Hypothetical protein
Phy00DW6HA_MONFR	-	Domain of unknown function (DUF1966) | Alpha amylase, catalytic domain
Phy00DW757_MONFR	-	Glycosyl hydrolase family 61
Phy00DW20B_MONFR	-	Phosphoesterase family
Phy00DW54A_MONFR	-	Fungal cellulose binding domain | CBM1 (carbohydrate binding type-1) domain signature. | Glycosyl hydrolase family 61 | CBM1 (carbohydrate binding type-1) domain profile.
Phy00DW8CE_MONFR	-	Hypothetical protein
Phy00DW2PB_MONFR	-	Hypothetical protein
Phy00DW7JH_MONFR	-	Alpha-L-arabinofuranosidase C-terminal domain
Phy00DW77I_MONFR	-	Gylcosyl hydrolase family 115 C-terminal domain | Glycosyl hydrolase family 115
Phy00DW549_MONFR	-	Sedolisin domain profile. | Pro-kumamolisin, activation domain
Phy00DW806_MONFR	Effector	Hypothetical protein
Phy00DW40E_MONFR	-	Glycosyl hydrolases family 28 | Polygalacturonase active site.
Phy00DW4FP_MONFR	Effector	Hypothetical protein
Phy00DW30P_MONFR	-	Histidine phosphatase superfamily (branch 2)
Phy00DW3DG_MONFR	-	FAD binding domain | PCMH-type FAD-binding domain profile.
Phy00DW83V_MONFR	-	Fungal cellulose binding domain | CBM1 (carbohydrate binding type-1) domain signature. | Cutinase | CBM1 (carbohydrate binding type-1) domain profile.
Phy00DW6M3_MONFR	Effector	Hypothetical protein
Phy00DW3L5_MONFR	-	WSC domain profile. | WSC domain
Phy00DW5M1_MONFR	-	Hypothetical protein
Phy00DW1KD_MONFR	-	GDSL-like Lipase/Acylhydrolase family
Phy00DW73H_MONFR	Effector	Hypothetical protein
Phy00DW7L2_MONFR	-	Peptidase A4 family
Phy00DW78J_MONFR	-	Hypothetical protein
Phy00DW2FQ_MONFR	Effector	Hypothetical protein
Phy00DW4FG_MONFR	Effector	Hypothetical protein
Phy00DW65X_MONFR	-	LysM domain | LysM domain profile.
Phy00DW3QQ_MONFR	-	Hypothetical protein
Phy00DW3E2_MONFR	-	Hypothetical protein
Phy00DW1F5_MONFR	-	Ribonuclease T2 family histidine active site 2. | Ribonuclease T2 family | Ribonuclease T2 family histidine active site 1.
Phy00DW2WT_MONFR	-	CFEM domain
Phy00DW2KU_MONFR	-	Domain of unknown function (DUF1929) | Coagulation factors 5/8 type C domain (FA58C) profile. | F5/8 type C domain
Phy00DW488_MONFR	-	Glycosyl hydrolase family 71
Phy00DW853_MONFR	-	Carboxylesterase family
Phy00DW7S4_MONFR	-	Glycosyl hydrolase family 3 C-terminal domain | PA14 domain profile. | Fibronectin type III-like domain | Glycosyl hydrolase family 3 N terminal domain
Phy00DW6JV_MONFR	-	Bacterial alpha-L-rhamnosidase C-terminal domain | Bacterial alpha-L-rhamnosidase 6 hairpin glycosidase domain
Phy00DW84R_MONFR	-	Hypothetical protein
Phy00DW4AC_MONFR	-	Hypothetical protein
Phy00DW7ES_MONFR	-	Hypothetical protein
Phy00DW5CR_MONFR	-	Tyrosinase and hemocyanins CuB-binding region signature. | Common central domain of tyrosinase | Tyosinase C-terminal domain | Prokaryotic membrane lipoprotein lipid attachment site profile.
Phy00DW301_MONFR	-	Plant heme peroxidase family profile. | Peroxidase
Phy00DW2A5_MONFR	-	Cellulase (glycosyl hydrolase family 5) | Fungal cellulose binding domain | CBM1 (carbohydrate binding type-1) domain signature. | CBM1 (carbohydrate binding type-1) domain profile.
Phy00DW8VQ_MONFR	-	Glycosyl hydrolases family 11 (GH11) domain profile. | Fungal cellulose binding domain | CBM1 (carbohydrate binding type-1) domain signature. | Glycosyl hydrolases family 11 | Glycosyl hydrolases family 11 (GH11) active site signature 1. | CBM1 (carbohydrate binding type-1) domain profile.
Phy00DW8C8_MONFR	-	Hypothetical protein
Phy00DW7IR_MONFR	-	Hydrophobic surface binding protein A
Phy00DW15M_MONFR	-	Hypothetical protein
Phy00DW7JL_MONFR	-	Glycosyl hydrolases family 17
Phy00DW4WX_MONFR	-	Serine proteases, subtilase family, aspartic acid active site. | Subtilase family | Peptidase inhibitor I9 | Serine proteases, subtilase family, serine active site. | Serine proteases, subtilase family, histidine active site.
Phy00DW2P0_MONFR	-	Glycosyl hydrolase family 7
Phy00DW2XA_MONFR	-	Glycosyl hydrolases family 28
Phy00DW3DD_MONFR	-	Prion-inhibition and propagation
Phy00DW1IX_MONFR	Effector	Hypothetical protein
Phy00DW2WR_MONFR	-	Domain of unknown function (DUF1929) | Chitin recognition protein | Chitin-binding type-1 domain profile. | Glyoxal oxidase N-terminus
Phy00DW63G_MONFR	-	Cytochrome P450
Phy00DW8B3_MONFR	-	Carboxylesterases type-B serine active site. | Carboxylesterase family
Phy00DW88L_MONFR	-	Glycosyl hydrolases family 45 active site. | Glycosyl hydrolase family 45
Phy00DW2ZL_MONFR	-	Hypothetical protein
Phy00DW934_MONFR	Effector	Hypothetical protein
Phy00DW45O_MONFR	-	Hypothetical protein
Phy00DW40I_MONFR	-	Glycosyl hydrolases family 31 | Galactose mutarotase-like | N-terminal barrel of NtMGAM and CtMGAM, maltase-glucoamylase | Glycosyl hydrolases family 31 signature 2. | Glycosyl hydrolases family 31 active site.
Phy00DW2Q8_MONFR	-	Bacterial extracellular solute-binding protein
Phy00DW365_MONFR	-	Hypothetical protein
Phy00DW4AG_MONFR	-	Expansin, family-45 endoglucanase-like domain profile.
Phy00DW8I2_MONFR	-	FAD binding domain | Berberine and berberine like | PCMH-type FAD-binding domain profile.
Phy00DW81Q_MONFR	-	Carboxylesterases type-B signature 2. | Carboxylesterases type-B serine active site. | Carboxylesterase family
Phy00DW20C_MONFR	-	Yeast PIR proteins repeats profile. | Yeast PIR proteins repeats signature. | Yeast PIR protein repeat
Phy00DW2QJ_MONFR	-	Methyltransferase domain
Phy00DW2U1_MONFR	Effector	Hypothetical protein
Phy00DW42T_MONFR	-	Spherulation-specific family 4
Phy00DW1EF_MONFR	Effector	Hypothetical protein
Phy00DW4ZU_MONFR	Effector	Tuberculosis necrotizing toxin
Phy00DW2TY_MONFR	Effector	Hypothetical protein
Phy00DW6RU_MONFR	-	Hypothetical protein
Phy00DW3B9_MONFR	-	Glycosyl hydrolases family 16 (GH16) domain profile. | Glycosyl hydrolases family 16
Phy00DW8ZK_MONFR	-	Prokaryotic membrane lipoprotein lipid attachment site profile.
Phy00DW62T_MONFR	-	Hypothetical protein
Phy00DW3QO_MONFR	-	Pectate lyase superfamily protein
Phy00DW2NJ_MONFR	-	Hypothetical protein
Phy00DW6TH_MONFR	-	Domain of unknown function (DUF1966) | Alpha amylase, catalytic domain
Phy00DW2YT_MONFR	-	Cutinase
Phy00DW2ID_MONFR	Effector	Hypothetical protein
Phy00DW1WD_MONFR	-	Hypothetical protein
Phy00DW6Q1_MONFR	-	Tyrosinase and hemocyanins CuB-binding region signature. | Tyrosinase CuA-binding region signature. | Common central domain of tyrosinase | Tyosinase C-terminal domain
Phy00DW2CX_MONFR	-	Glycosyl hydrolases family 11 (GH11) active site signature 2. | Glycosyl hydrolases family 11 (GH11) domain profile. | Glycosyl hydrolases family 11 (GH11) active site signature 1. | Glycosyl hydrolases family 11
Phy00DW7TF_MONFR	-	Cutinase
Phy00DW3BG_MONFR	-	EF-hand calcium-binding domain profile. | EF-hand calcium-binding domain.
Phy00DW2HT_MONFR	-	Amidase
Phy00DW6U2_MONFR	-	Hypothetical protein
Phy00DW8TQ_MONFR	Effector	Hypothetical protein
Phy00DW4QJ_MONFR	-	Hypothetical protein
Phy00DW13V_MONFR	-	Glycosyl hydrolases family 16 (GH16) domain profile. | Glycosyl hydrolases family 16 | Prokaryotic membrane lipoprotein lipid attachment site profile.
Phy00DW2OQ_MONFR	-	Sedolisin domain profile. | Serine proteases, subtilase family, serine active site. | Pro-kumamolisin, activation domain | Prokaryotic membrane lipoprotein lipid attachment site profile.
Phy00DW7MQ_MONFR	-	Hypothetical protein
Phy00DW4Y7_MONFR	-	Protein of unknown function (DUF3455)
Phy00DW8R0_MONFR	-	Chitinases family 18 active site. | Fungal cellulose binding domain | CBM1 (carbohydrate binding type-1) domain signature. | Glycosyl hydrolases family 18 | CBM1 (carbohydrate binding type-1) domain profile.
Phy00DW1GQ_MONFR	-	Hypothetical protein
Phy00DW2S3_MONFR	-	Hypothetical protein
Phy00DW64V_MONFR	Effector	Hypothetical protein
Phy00DW29X_MONFR	-	Hypothetical protein
Phy00DW2MG_MONFR	-	Multicopper oxidase
Phy00DW2MX_MONFR	-	Pyridoxamine 5'-phosphate oxidase
Phy00DW57Z_MONFR	-	Hypothetical protein
Phy00DW4B2_MONFR	-	PLA2c domain profile. | Lysophospholipase catalytic domain
Phy00DW18X_MONFR	-	Glycosyl hydrolase family 92 | Glycosyl hydrolase family 92 N-terminal domain
Phy00DW16G_MONFR	-	Hypothetical protein
Phy00DW6BQ_MONFR	-	Hypothetical protein
Phy00DW6KP_MONFR	-	Hypothetical protein
Phy00DW580_MONFR	-	Peptidase A4 family
Phy00DW68M_MONFR	-	Hypothetical protein
Phy00DW61F_MONFR	-	Hypothetical protein
Phy00DW2P5_MONFR	-	Glutaminase/Asparaginase C-terminal domain | Asparaginase / glutaminase active site signature 2. | Asparaginase / glutaminase domain profile. | Asparaginase, N-terminal | Asparaginase / glutaminase active site signature 1.
Phy00DW6CV_MONFR	-	WSC domain profile. | Glycosyl hydrolase catalytic core | WSC domain
Phy00DW18R_MONFR	-	Hypothetical protein
Phy00DW7VL_MONFR	-	C-terminal domain found in long catalases | Catalase proximal heme-ligand signature. | Catalase-related immune-responsive | Catalase | Catalase proximal active site signature. | catalase family profile.
Phy00DW7NE_MONFR	-	Hypothetical protein
Phy00DW4EK_MONFR	-	Prokaryotic membrane lipoprotein lipid attachment site profile.
Phy00DW83S_MONFR	-	Hypothetical protein
Phy00DW5JI_MONFR	Effector	Hypothetical protein
Phy00DW6KN_MONFR	-	Glucosidase II beta subunit-like | Glucosidase II beta subunit-like protein
Phy00DW2GH_MONFR	-	GDSL-like Lipase/Acylhydrolase
Phy00DW8L6_MONFR	-	Hypothetical protein
Phy00DW8XL_MONFR	-	Carboxylesterases type-B serine active site. | Carboxylesterase family
Phy00DW2C5_MONFR	-	Indoleamine 2,3-dioxygenase
Phy00DW45E_MONFR	Effector	Hypothetical protein
Phy00DW5FL_MONFR	-	KEN domain profile. | Ribonuclease 2-5A | Protein kinase domain profile. | Protein kinase domain | Serine/Threonine protein kinases active-site signature.
Phy00DW6FX_MONFR	-	Carbon-nitrogen hydrolase | Carbon-nitrogen hydrolase domain profile.
Phy00DW7LQ_MONFR	-	GDSL-like Lipase/Acylhydrolase
Phy00DW8FR_MONFR	-	Multicopper oxidase
Phy00DW4V0_MONFR	-	Glycosyl hydrolases family 28
Phy00DW775_MONFR	-	Hypothetical protein
Phy00DW1JQ_MONFR	-	Cellulase (glycosyl hydrolase family 5)
Phy00DW80T_MONFR	-	Eukaryotic aspartyl protease | Peptidase family A1 domain profile. | Eukaryotic and viral aspartyl proteases active site.
Phy00DW2XC_MONFR	Effector	Hypothetical protein
Phy00DW8BF_MONFR	-	Gamma-glutamyltranspeptidase
Phy00DW20A_MONFR	-	Amidase
Phy00DW79V_MONFR	-	Fungal cellulose binding domain | CBM1 (carbohydrate binding type-1) domain signature. | CBM1 (carbohydrate binding type-1) domain profile.
Phy00DW3FG_MONFR	-	Hypothetical protein
Phy00DW8X0_MONFR	-	Glycosyl hydrolase family 12
Phy00DW2S2_MONFR	Effector	Hypothetical protein
Phy00DW3ZI_MONFR	-	Hypothetical protein
Phy00DW5P9_MONFR	-	Hypothetical protein
Phy00DW72M_MONFR	-	Methyltransferase domain | Prokaryotic membrane lipoprotein lipid attachment site profile.
Phy00DW2V7_MONFR	-	Glycosyl hydrolases family 43
Phy00DW555_MONFR	-	LicD family
Phy00DW2R2_MONFR	-	Hypothetical protein
Phy00DW7OG_MONFR	-	Phosphatidylethanolamine-binding protein
Phy00DW3UY_MONFR	-	Hypothetical protein
Phy00DW6SI_MONFR	-	Hypothetical protein
Phy00DW3N3_MONFR	-	CRISP family signature 1. | Cysteine-rich secretory protein family
Phy00DW76Z_MONFR	-	Thioredoxin domain profile. | Thioredoxin | Thioredoxin family active site.
Phy00DW1VV_MONFR	-	Hypothetical protein
Phy00DW7AW_MONFR	-	Beta-glucosidase (SUN family)
Phy00DW3HH_MONFR	-	Protein of unknown function, DUF604
Phy00DW62N_MONFR	-	Hypothetical protein
Phy00DW24F_MONFR	-	Pectinesterase | Pectinesterase signature 2.
Phy00DW22I_MONFR	-	Carboxylesterases type-B serine active site. | Carboxylesterase family
Phy00DW93O_MONFR	-	Ferritin-like domain
Phy00DW773_MONFR	-	GDSL-like Lipase/Acylhydrolase family
Phy00DW8WJ_MONFR	-	Hypothetical protein
Phy00DW1RI_MONFR	-	Hypothetical protein
Phy00DW6SL_MONFR	-	Hypothetical protein
Phy00DW1S8_MONFR	Effector	FAS1/BIgH3 domain profile.
Phy00DW792_MONFR	Effector	Hypothetical protein
Phy00DW1WA_MONFR	-	Glucosidase II beta subunit-like protein
Phy00DW831_MONFR	-	Flavin-binding monooxygenase-like
Phy00DW37B_MONFR	-	Tht1-like nuclear fusion protein
Phy00DW2RB_MONFR	-	Hypothetical protein
Phy00DW7MR_MONFR	-	Hypothetical protein
Phy00DW8SR_MONFR	-	Hypothetical protein
Phy00DW1E5_MONFR	-	Hypothetical protein
Phy00DW5OS_MONFR	-	Hypothetical protein
Phy00DW8RZ_MONFR	-	Inosine-uridine preferring nucleoside hydrolase
Phy00DW2N5_MONFR	Effector	Glycosyl hydrolases family 16 (GH16) domain profile. | Glycosyl hydrolases family 16
Phy00DW5DE_MONFR	-	Glycosyl hydrolase family 47
Phy00DW30H_MONFR	-	Hypothetical protein
Phy00DW3CU_MONFR	-	Glycosyl hydrolases family 28
Phy00DW750_MONFR	Effector	Hypothetical protein
Phy00DW7D9_MONFR	-	Hypothetical protein
Phy00DW6ZS_MONFR	-	Hypothetical protein
Phy00DW7VQ_MONFR	-	Hypothetical protein
Phy00DW3DT_MONFR	Effector	Prokaryotic membrane lipoprotein lipid attachment site profile.
Phy00DW76R_MONFR	-	Fungal cellulose binding domain | CBM1 (carbohydrate binding type-1) domain profile.
Phy00DW8U5_MONFR	Effector	Lytic transglycolase
Phy00DW49M_MONFR	-	Peptidase dimerisation domain | ArgE / dapE / ACY1 / CPG2 / yscS family signature 2. | Peptidase family M20/M25/M40
Phy00DW492_MONFR	-	Hypothetical protein
Phy00DW17E_MONFR	Effector	Hypothetical protein
Phy00DW4YQ_MONFR	-	Hypothetical protein
Phy00DW28F_MONFR	-	Polysaccharide deacetylase | Chitin recognition protein | NodB homology domain profile. | Chitin-binding type-1 domain profile.
Phy00DW92V_MONFR	-	Cutinase
Phy00DW935_MONFR	Effector	Hypothetical protein
Phy00DW7EA_MONFR	-	Hypothetical protein
Phy00DW7KT_MONFR	-	Hypothetical protein
Phy00DW6MQ_MONFR	-	Zinc carboxypeptidase
Phy00DW6FW_MONFR	Effector	Hypothetical protein
Phy00DW442_MONFR	-	PLA2c domain profile. | Lysophospholipase catalytic domain
Phy00DW14L_MONFR	-	Chaperone for protein-folding within the ER, fungal
Phy00DW26I_MONFR	-	Hypothetical protein
Phy00DW3Q0_MONFR	-	Hypothetical protein
Phy00DW140_MONFR	-	beta-acetyl hexosaminidase like | Glycosyl hydrolase family 20, catalytic domain
Phy00DW4RH_MONFR	-	Cellulase (glycosyl hydrolase family 5)
Phy00DW8WZ_MONFR	-	Fungal cellulose binding domain | CBM1 (carbohydrate binding type-1) domain signature. | Glycosyl hydrolase family 61 | CBM1 (carbohydrate binding type-1) domain profile.
Phy00DW4PZ_MONFR	-	GMC oxidoreductases signature 2. | GMC oxidoreductases signature 1. | GMC oxidoreductase
Phy00DW5I4_MONFR	-	Fungal cellulose binding domain | CBM1 (carbohydrate binding type-1) domain signature. | CBM1 (carbohydrate binding type-1) domain profile.
Phy00DW8MH_MONFR	-	Hypothetical protein
Phy00DW54H_MONFR	-	Cutinase | Cutinase, serine active site.
Phy00DW8O4_MONFR	-	GMC oxidoreductases signature 2. | GMC oxidoreductase
Phy00DW6P5_MONFR	-	Hypothetical protein
Phy00DW4F4_MONFR	-	Tyrosine specific protein phosphatases family profile. | Alpha/beta hydrolase family | Dual specificity phosphatase, catalytic domain | Tyrosine specific protein phosphatases active site.
Phy00DW4G4_MONFR	-	Ser-Thr-rich glycosyl-phosphatidyl-inositol-anchored membrane family
Phy00DW5NF_MONFR	-	Eukaryotic aspartyl protease | Peptidase family A1 domain profile.
Phy00DW2JS_MONFR	-	GMC oxidoreductase
Phy00DW906_MONFR	-	Chorismate mutase type II | Chorismate mutase domain profile.
Phy00DW1Q1_MONFR	-	Eukaryotic aspartyl protease | Peptidase family A1 domain profile. | Eukaryotic and viral aspartyl proteases active site.
Phy00DW38P_MONFR	-	Hypothetical protein
Phy00DW3G4_MONFR	-	Peptidase family S41
Phy00DW2U9_MONFR	-	Hypothetical protein
Phy00DW5XN_MONFR	-	Hypothetical protein
Phy00DW7YK_MONFR	-	Hypothetical protein
Phy00DW8IW_MONFR	Effector	Prokaryotic membrane lipoprotein lipid attachment site profile.
Phy00DW8L5_MONFR	-	Hypothetical protein
Phy00DW7T4_MONFR	-	Carboxylesterases type-B serine active site. | Carboxylesterase family
Phy00DW1T4_MONFR	-	GMC oxidoreductases signature 2. | Cytochrome domain of cellobiose dehydrogenase | GMC oxidoreductases signature 1. | GMC oxidoreductase
Phy00DW8V8_MONFR	-	Glycosyl hydrolases family 35 putative active site. | Beta-galactosidase jelly roll domain | Beta-galactosidase, domain 3 | Beta-galactosidase, domain 2 | Glycosyl hydrolases family 35
Phy00DW8FN_MONFR	-	Alpha/beta hydrolase family
Phy00DW2G0_MONFR	-	Hypothetical protein
Phy00DW42J_MONFR	-	FAD binding domain | Berberine and berberine like | PCMH-type FAD-binding domain profile. | Oxygen oxidoreductases covalent FAD-binding site.
Phy00DW4JH_MONFR	-	Serine carboxypeptidase | Serine carboxypeptidases, serine active site. | Serine carboxypeptidases, histidine active site.
Phy00DW3YN_MONFR	-	Glycosyl hydrolases family 6 signature 1. | Glycosyl hydrolases family 6 | Fungal cellulose binding domain | CBM1 (carbohydrate binding type-1) domain signature. | Glycosyl hydrolases family 6 signature 2. | CBM1 (carbohydrate binding type-1) domain profile.
Phy00DW4YG_MONFR	Effector	Hypothetical protein
Phy00DW2LV_MONFR	-	Hypothetical protein
Phy00DW4OF_MONFR	-	Hypothetical protein
Phy00DW2ZE_MONFR	-	Beta-galactosidase, domain 2 | Beta-galactosidase, domain 3 | Glycosyl hydrolases family 35 | Beta-galactosidase jelly roll domain
Phy00DW2TV_MONFR	-	Hypothetical protein
Phy00DW1WM_MONFR	-	GMC oxidoreductases signature 2. | GMC oxidoreductase
Phy00DW71X_MONFR	Effector	Cerato-platanin
Phy00DW8V2_MONFR	-	Protein of unknown function (DUF1524)
Phy00DW31V_MONFR	-	Sedolisin domain profile. | Pro-kumamolisin, activation domain
Phy00DW4O0_MONFR	-	Carboxylesterases type-B signature 2. | Carboxylesterases type-B serine active site. | Carboxylesterase family
Phy00DW4LS_MONFR	-	Hypothetical protein
Phy00DW7DJ_MONFR	-	Hypothetical protein
Phy00DW1M6_MONFR	-	Endoplasmic Reticulum Oxidoreductin 1 (ERO1)
Phy00DW8QA_MONFR	-	Hypothetical protein
Phy00DW8NM_MONFR	-	Hypothetical protein
Phy00DW8WB_MONFR	-	Serine carboxypeptidase | Serine carboxypeptidases, serine active site. | Serine carboxypeptidases, histidine active site.
Phy00DW4DP_MONFR	-	CFEM domain
Phy00DW7PD_MONFR	-	Hypothetical protein
Phy00DW4YA_MONFR	-	Peptidase family S41
Phy00DW3GN_MONFR	-	WSC domain profile. | WSC domain
Phy00DW7NA_MONFR	-	Domain of unknown function (DUF5127) | Domain of unknown function (DUF1793) | Domain of unknown function (DUF4965)
Phy00DW8T2_MONFR	-	Hypothetical protein
Phy00DW4KK_MONFR	-	Eukaryotic aspartyl protease | Peptidase family A1 domain profile. | Eukaryotic and viral aspartyl proteases active site.
Phy00DW2GV_MONFR	-	Vacuolar protein sorting-associated protein 62
Phy00DW84S_MONFR	-	Carboxylesterases type-B signature 2. | Carboxylesterases type-B serine active site. | Carboxylesterase family
Phy00DW6VC_MONFR	-	Hypothetical protein
Phy00DW3NG_MONFR	Effector	emp24/gp25L/p24 family/GOLD | GOLD domain profile.
Phy00DW8NQ_MONFR	-	Zinc carboxypeptidases, zinc-binding region 1 signature. | Zinc carboxypeptidase | Carboxypeptidase activation peptide
Phy00DW18J_MONFR	-	Hypothetical protein
Phy00DW1VW_MONFR	-	Glycine-rich protein domain (DUF2403) | Putative TOS1-like glycosyl hydrolase (DUF2401)
Phy00DW3QJ_MONFR	-	Hypothetical protein
Phy00DW2FN_MONFR	Effector	Hypothetical protein
Phy00DW6K5_MONFR	-	Pectinesterase | Pectinesterase signature 2.
Phy00DW7MI_MONFR	Effector	Hypothetical protein
Phy00DW728_MONFR	-	Phosphatidylinositol-specific phospholipase X-box domain profile.
Phy00DW804_MONFR	-	Glycosyl hydrolase family 71
Phy00DW49Z_MONFR	-	Protein of unknown function (DUF3494)
Phy00DW83T_MONFR	-	Hypothetical protein
Phy00DW5CK_MONFR	-	Cutinase
Phy00DW5Y8_MONFR	Effector	PAN/Apple domain profile.
Phy00DW66X_MONFR	-	Glucosyltransferase 24 | UDP-glucose:Glycoprotein Glucosyltransferase | Thioredoxin-like domain
Phy00DW8UN_MONFR	-	Glycosyl hydrolase family 63 C-terminal domain | Glycosyl hydrolase family 63 N-terminal domain
Phy00DW411_MONFR	-	Pectinesterase
Phy00DW7PH_MONFR	-	Hypothetical protein
Phy00DW7RW_MONFR	Effector	Hypothetical protein
Phy00DW6UB_MONFR	-	Hypothetical protein
Phy00DW5PO_MONFR	-	Pectate lyase
Phy00DW7SB_MONFR	-	Glycosyl hydrolases family 16 (GH16) domain profile. | Glycosyl hydrolases family 16
Phy00DW6U0_MONFR	-	Beta-galactosidase, domain 2 | Beta-galactosidase, domain 3 | Glycosyl hydrolases family 35 | Beta-galactosidase jelly roll domain
Phy00DW5ES_MONFR	-	Chitin-binding type-1 domain profile.
Phy00DW36K_MONFR	Effector	Hypothetical protein
Phy00DW76D_MONFR	-	Alginate lyase
Phy00DW8BD_MONFR	-	Fibronectin type III-like domain | Glycosyl hydrolase family 3 N terminal domain | Glycosyl hydrolases family 3 active site. | Glycosyl hydrolase family 3 C-terminal domain
Phy00DW90W_MONFR	-	Hypothetical protein
Phy00DW1ZP_MONFR	-	Lipase (class 3)
Phy00DW73V_MONFR	-	Serine carboxypeptidase | Serine carboxypeptidases, serine active site. | Carboxypeptidase Y pro-peptide | Serine carboxypeptidases, histidine active site.
Phy00DW5MA_MONFR	-	Hypothetical protein
Phy00DW2G1_MONFR	-	Alginate lyase
Phy00DW5JM_MONFR	-	Hypothetical protein
Phy00DW7S2_MONFR	-	Hypothetical protein
Phy00DW8RL_MONFR	-	Histidine phosphatase superfamily (branch 2)
Phy00DW79S_MONFR	-	Peptidase C13 family
Phy00DW44Q_MONFR	-	Hypothetical protein
Phy00DW14G_MONFR	-	Calcineurin-like phosphoesterase
Phy00DW1B2_MONFR	-	Cellulase (glycosyl hydrolase family 5)
Phy00DW18P_MONFR	-	Hypothetical protein
Phy00DW905_MONFR	-	Dioxygenase
Phy00DW4A8_MONFR	-	GDSL-like Lipase/Acylhydrolase family
Phy00DW20W_MONFR	-	SUN domain profile. | Sad1 / UNC-like C-terminal
Phy00DW21C_MONFR	-	Hypothetical protein
Phy00DW8Z4_MONFR	-	Glycosyl hydrolases family 17 | Glycosyl hydrolases family 17 signature.
Phy00DW8QX_MONFR	Effector	Trm112p-like protein
Phy00DW6M8_MONFR	-	Glycosyl hydrolases family 1 N-terminal signature. | Glycosyl hydrolase family 1
Phy00DW1TU_MONFR	-	Fungal cellulose binding domain | CBM1 (carbohydrate binding type-1) domain signature. | Glycosyl hydrolases family 10 (GH10) domain profile. | Glycosyl hydrolase family 10 | CBM1 (carbohydrate binding type-1) domain profile.
Phy00DW62L_MONFR	-	Glycosyl hydrolases family 16 (GH16) domain profile.
Phy00DW40U_MONFR	-	Survival protein SurE
Phy00DW8L4_MONFR	-	Carboxylesterases type-B signature 2. | Carboxylesterases type-B serine active site. | Carboxylesterase family
Phy00DW17A_MONFR	-	Peptidase family S41
Phy00DW36L_MONFR	-	Hypothetical protein
Phy00DW1QG_MONFR	-	Alpha/beta hydrolase family
Phy00DW6N0_MONFR	-	Yeast cell wall synthesis protein KRE9/KNH1 | Ser-Thr-rich glycosyl-phosphatidyl-inositol-anchored membrane family
Phy00DW4I4_MONFR	-	Pectinesterase | Pectinesterase signature 2.
Phy00DW4Z1_MONFR	-	CFEM domain
Phy00DW2Q3_MONFR	-	DnaJ C terminal domain | DnaJ domain | dnaJ domain profile. | DnaJ central domain | Zinc finger CR-type profile.
Phy00DW4TB_MONFR	-	Metal-independent alpha-mannosidase (GH125)
Phy00DW4R5_MONFR	-	FAD binding domain | PCMH-type FAD-binding domain profile.
Phy00DW2C1_MONFR	-	Tyrosinase and hemocyanins CuB-binding region signature. | Common central domain of tyrosinase
Phy00DW31A_MONFR	-	Hypothetical protein
Phy00DW69P_MONFR	Effector	Hypothetical protein
Phy00DW6FT_MONFR	-	Coagulation factors 5/8 type C domain (FA58C) profile. | Domain of unknown function (DUF1929) | Galactose oxidase, central domain | F5/8 type C domain
Phy00DW57U_MONFR	-	Fibronectin type III-like domain | Fungal cellulose binding domain | CBM1 (carbohydrate binding type-1) domain signature. | Glycosyl hydrolase family 3 N terminal domain | Glycosyl hydrolase family 3 C-terminal domain | CBM1 (carbohydrate binding type-1) domain profile.
Phy00DW7JA_MONFR	-	Alpha galactosidase C-terminal beta sandwich domain | Alpha galactosidase A
Phy00DW27X_MONFR	-	Eukaryotic aspartyl protease | Peptidase family A1 domain profile. | Eukaryotic and viral aspartyl proteases active site.
Phy00DW1UO_MONFR	-	Sedolisin domain profile. | Pro-kumamolisin, activation domain | Subtilase family
Phy00DW1H9_MONFR	-	GMC oxidoreductases signature 2. | GMC oxidoreductases signature 1. | GMC oxidoreductase
Phy00DW53W_MONFR	-	Phosphoesterase family
Phy00DW1AG_MONFR	-	Ubiquitin 3 binding protein But2 C-terminal domain
Phy00DW661_MONFR	-	Hypothetical protein
Phy00DW1J6_MONFR	Effector	Hypothetical protein
Phy00DW7RV_MONFR	-	Hypothetical protein
Phy00DW7XW_MONFR	-	Glycosyl hydrolases family 18 | Chitinases family 18 active site.
Phy00DW2D1_MONFR	Effector	Hypothetical protein
Phy00DW7O1_MONFR	-	Lysine-specific metallo-endopeptidase | Prokaryotic membrane lipoprotein lipid attachment site profile.
Phy00DW42P_MONFR	-	Prokaryotic membrane lipoprotein lipid attachment site profile. | LysM domain profile.
Phy00DW5BI_MONFR	-	Hypothetical protein
Phy00DW5U9_MONFR	-	Hypothetical protein
Phy00DW8ZW_MONFR	-	CFEM domain
Phy00DW91K_MONFR	-	Gamma-glutamyltranspeptidase
Phy00DW7FR_MONFR	-	Amidohydrolase family
Phy00DW2PL_MONFR	-	SMP-30/Gluconolactonase/LRE-like region
Phy00DW29U_MONFR	-	GMC oxidoreductase
Phy00DW1N9_MONFR	-	Hypothetical protein
Phy00DW89U_MONFR	-	HORMA domain | HORMA domain profile.
Phy00DW78I_MONFR	-	Hypothetical protein
Phy00DW8VL_MONFR	-	Eukaryotic aspartyl protease | Peptidase family A1 domain profile. | Eukaryotic and viral aspartyl proteases active site.
Phy00DW35D_MONFR	-	Hypothetical protein
Phy00DW4FK_MONFR	-	Lipase (class 3)
Phy00DW4T4_MONFR	-	Hypothetical protein
Phy00DW6FH_MONFR	Effector	Erv1 / Alr family | ERV/ALR sulfhydryl oxidase domain profile.
Phy00DW31H_MONFR	-	Hypothetical protein
Phy00DW8KA_MONFR	-	Hypothetical protein
Phy00DW28X_MONFR	Effector	Hypothetical protein
Phy00DW34U_MONFR	-	Hypothetical protein
Phy00DW92T_MONFR	-	Beta-glucosidase (SUN family)
Phy00DW2DA_MONFR	-	Pectate lyase
Phy00DW2TR_MONFR	-	Hypothetical protein
Phy00DW2U6_MONFR	-	Hypothetical protein
Phy00DW7TM_MONFR	-	Esterase PHB depolymerase
Phy00DW350_MONFR	-	Glycosyl hydrolases family 18 | Chitinases family 18 active site.
Phy00DW5PH_MONFR	-	Fasciclin domain | FAS1/BIgH3 domain profile.
Phy00DW2ET_MONFR	-	Fibronectin type III-like domain | Glycosyl hydrolase family 3 N terminal domain | Glycosyl hydrolases family 3 active site. | Glycosyl hydrolase family 3 C-terminal domain
Phy00DW8JF_MONFR	-	Hypothetical protein
Phy00DW2QF_MONFR	-	Hypothetical protein
Phy00DW4QG_MONFR	-	S1/P1 Nuclease
Phy00DW949_MONFR	-	Serine proteases, subtilase family, histidine active site. | Subtilase family | Serine proteases, subtilase family, serine active site. | Peptidase inhibitor I9
Phy00DW5QH_MONFR	-	Phosphoesterase family
Phy00DW84Q_MONFR	-	Multicopper oxidases signature 1. | Multicopper oxidase | Multicopper oxidases signature 2.
Phy00DW76F_MONFR	-	Hypothetical protein
Phy00DW7UY_MONFR	-	Peptidase family S41
Phy00DW5P6_MONFR	-	Hypothetical protein
Phy00DW16E_MONFR	Effector	Hypothetical protein
Phy00DW51A_MONFR	-	Glycosyl hydrolases family 32 N-terminal domain | Glycosyl hydrolases family 32 active site. | Glycosyl hydrolases family 32 C terminal | Prokaryotic membrane lipoprotein lipid attachment site profile.
Phy00DW209_MONFR	Effector	Prokaryotic membrane lipoprotein lipid attachment site profile.
Phy00DW8XJ_MONFR	-	Hypothetical protein
Phy00DW5DR_MONFR	Effector	Hypothetical protein
Phy00DW67S_MONFR	-	Heterokaryon incompatibility protein Het-C
Phy00DW3NU_MONFR	Effector	Membrane magnesium transporter
Phy00DW8UA_MONFR	-	Ricin-type beta-trefoil lectin domain | Lectin domain of ricin B chain profile.
Phy00DW8W0_MONFR	-	Isochorismatase family
Phy00DW8RJ_MONFR	-	Hypothetical protein
Phy00DW41M_MONFR	-	Hypothetical protein
Phy00DW5GI_MONFR	Effector	Necrosis inducing protein (NPP1)
Phy00DW8TR_MONFR	-	Glycosyl hydrolase family 76
Phy00DW837_MONFR	-	Palmitoyl protein thioesterase
Phy00DW1WG_MONFR	-	Hypothetical protein
Phy00DW5IG_MONFR	-	Hypothetical protein
Phy00DW1JB_MONFR	-	Hypothetical protein
Phy00DW89M_MONFR	-	Glycoside hydrolase 131 catalytic N-terminal domain
Phy00DW68F_MONFR	-	Glycosyl hydrolases family 28 | Polygalacturonase active site.
Phy00DW3XF_MONFR	-	Hypothetical protein
Phy00DW1SH_MONFR	-	Glycosyl hydrolases family 28
Phy00DW4IF_MONFR	-	Calcineurin-like phosphoesterase
Phy00DW1OE_MONFR	-	Multicopper oxidase | Multicopper oxidases signature 2.
Phy00DW6M7_MONFR	-	Ferritin-like domain
Phy00DW2QA_MONFR	-	Carboxylesterases type-B serine active site. | Carboxylesterase family
Phy00DW8Z1_MONFR	-	Glucanosyltransferase | X8 domain
Phy00DW5KK_MONFR	-	emp24/gp25L/p24 family/GOLD | GOLD domain profile.
Phy00DW4YV_MONFR	-	Glycosyl hydrolases family 28
Phy00DW1C5_MONFR	-	Nucleotide exchange factor SIL1
Phy00DW576_MONFR	-	Hypothetical protein
Phy00DW8CP_MONFR	-	WSC domain profile. | WSC domain
Phy00DW1OI_MONFR	-	Peptidase A4 family
Phy00DW5BL_MONFR	-	Ser-Thr-rich glycosyl-phosphatidyl-inositol-anchored membrane family
Phy00DW58C_MONFR	-	Hypothetical protein
Phy00DW78K_MONFR	-	Glycosyl hydrolase family 61
Phy00DW785_MONFR	-	Bacterial alpha-L-rhamnosidase 6 hairpin glycosidase domain
Phy00DW5HG_MONFR	-	Serine carboxypeptidase | Serine carboxypeptidases, serine active site.
Phy00DW2D6_MONFR	-	Peroxidase, family 2 | Heme haloperoxidase family profile.
Phy00DW2Q7_MONFR	-	Metallo-beta-lactamase superfamily
Phy00DW5JH_MONFR	-	Glycosyl hydrolase family 71
Phy00DW24L_MONFR	-	Hypothetical protein
Phy00DW23B_MONFR	-	Hypothetical protein
Phy00DW1B0_MONFR	-	Glycosyl hydrolase family 71
Phy00DW478_MONFR	-	Glycosyl hydrolases family 28 | Polygalacturonase active site.
Phy00DW1J0_MONFR	-	Glycosyl hydrolase family 71
Phy00DW4AJ_MONFR	-	Hypothetical protein
Phy00DW7KH_MONFR	Effector	Hypothetical protein
Phy00DW68Q_MONFR	-	GMC oxidoreductases signature 2. | GMC oxidoreductase
Phy00DW8WC_MONFR	-	Sedolisin domain profile. | Serine proteases, subtilase family, serine active site. | Pro-kumamolisin, activation domain
Phy00DW2OY_MONFR	Effector	Hypothetical protein
Phy00DW6FV_MONFR	-	Hypothetical protein
Phy00DW25H_MONFR	-	Hypothetical protein
Phy00DW1HW_MONFR	-	Alpha-galactosidase signature. | Alpha galactosidase C-terminal beta sandwich domain | Alpha galactosidase A
Phy00DW2FW_MONFR	-	Secretory lipase
Phy00DW3MI_MONFR	-	Putative stress-responsive nuclear envelope protein
Phy00DW7DL_MONFR	Effector	Hypothetical protein
Phy00DW7Y8_MONFR	-	Glycosyl hydrolases family 28
Phy00DW6ZT_MONFR	-	Hypothetical protein
Phy00DW8SD_MONFR	-	FAD binding domain | PCMH-type FAD-binding domain profile.
Phy00DW6BF_MONFR	-	Eukaryotic-type carbonic anhydrase | Prokaryotic membrane lipoprotein lipid attachment site profile. | Alpha-carbonic anhydrases profile.
Phy00DW7O2_MONFR	-	Serine carboxypeptidase S28
Phy00DW4PN_MONFR	-	Chitin-binding type-1 domain profile. | Glycosyl hydrolase family 61
Phy00DW2V9_MONFR	-	Glycosyl hydrolase family 79 C-terminal beta domain
Phy00DW8I6_MONFR	-	PA14 domain profile. | GLEYA domain
Phy00DW6OX_MONFR	-	Hypothetical protein
Phy00DW7NG_MONFR	-	Hypothetical protein
Phy00DW8AG_MONFR	Effector	Chitin recognition or binding domain signature. | Fungal cellulose binding domain | CBM1 (carbohydrate binding type-1) domain signature. | Chitin-binding type-1 domain profile. | CBM1 (carbohydrate binding type-1) domain profile.
Phy00DW68E_MONFR	Effector	Hypothetical protein
Phy00DW3F7_MONFR	-	Prokaryotic membrane lipoprotein lipid attachment site profile. | Zinc carboxypeptidase
Phy00DW7C6_MONFR	-	Chitin-binding type-1 domain profile.
Phy00DW3Z0_MONFR	-	Prokaryotic membrane lipoprotein lipid attachment site profile.
Phy00DW8WX_MONFR	-	Fungal hydrophobin
Phy00DW8TM_MONFR	-	Prokaryotic membrane lipoprotein lipid attachment site profile.
Phy00DW77H_MONFR	-	Serine proteases, subtilase family, aspartic acid active site. | Subtilase family | Peptidase inhibitor I9 | Serine proteases, subtilase family, serine active site. | Serine proteases, subtilase family, histidine active site.
Phy00DW7O7_MONFR	-	FAD binding domain | Berberine and berberine like | PCMH-type FAD-binding domain profile.
Phy00DW3QI_MONFR	-	TAP-like protein | alpha/beta hydrolase fold
Phy00DW16F_MONFR	Effector	PAN domain
Phy00DW51I_MONFR	Effector	Pectate lyase
Phy00DW4QD_MONFR	-	Peptidase family M28
Phy00DW36E_MONFR	-	FAD binding domain | Berberine and berberine like | PCMH-type FAD-binding domain profile.
Phy00DW5K8_MONFR	-	Hypothetical protein
Phy00DW3YJ_MONFR	-	Pectate lyase
Phy00DW6SH_MONFR	-	Hypothetical protein
Phy00DW1ML_MONFR	-	Hypothetical protein
Phy00DW2CI_MONFR	-	Hydrophobic surface binding protein A
Phy00DW416_MONFR	-	Hypothetical protein
Phy00DW2WC_MONFR	-	Hypothetical protein
Phy00DW4Z7_MONFR	-	Hypothetical protein
Phy00DW2QW_MONFR	-	Glycosyl hydrolases family 17
Phy00DW4FT_MONFR	-	Cytochrome P450 cysteine heme-iron ligand signature. | Cytochrome P450
Phy00DW1NH_MONFR	-	Hypothetical protein
Phy00DW2QI_MONFR	-	Hypothetical protein
Phy00DW3V0_MONFR	-	WSC domain profile. | WSC domain | Domain of unknown function (DUF1996)
Phy00DW8DE_MONFR	-	Hypothetical protein
Phy00DW3TQ_MONFR	-	Amidohydrolase
Phy00DW32B_MONFR	-	Hypothetical protein
Phy00DW2RU_MONFR	-	Hypothetical protein
Phy00DW2D9_MONFR	-	Calcineurin-like phosphoesterase
Phy00DW7RB_MONFR	-	Glycosyl hydrolase catalytic core
Phy00DW2KS_MONFR	-	Carboxylesterases type-B signature 2. | Carboxylesterases type-B serine active site. | Carboxylesterase family
Phy00DW4YC_MONFR	-	Histidine phosphatase superfamily (branch 2)
Phy00DW6KI_MONFR	-	Ser-Thr-rich glycosyl-phosphatidyl-inositol-anchored membrane family
Phy00DW6K7_MONFR	-	Peptidase family M28
Phy00DW25I_MONFR	-	Glycosyl hydrolases family 26 (GH26) domain profile. | Glycosyl hydrolase family 26
Phy00DW8W7_MONFR	-	Pectate lyase superfamily protein
Phy00DW84W_MONFR	-	Glycosyl hydrolases family 43
Phy00DW2KR_MONFR	-	Alpha-L-arabinofuranosidase C-terminal domain
Phy00DW47D_MONFR	-	Hypothetical protein
Phy00DW70S_MONFR	-	Cytochrome P450 cysteine heme-iron ligand signature. | Cytochrome P450
Phy00DW253_MONFR	-	Hypothetical protein
Phy00DW3AH_MONFR	-	Hypothetical protein
Phy00DW4JZ_MONFR	-	Ethanolamine utilisation protein EutQ
Phy00DW5J2_MONFR	-	Hypothetical protein
Phy00DW8IR_MONFR	-	Tyrosinase CuA-binding region signature. | Tyrosinase and hemocyanins CuB-binding region signature. | Common central domain of tyrosinase | Tyosinase C-terminal domain
Phy00DW25A_MONFR	-	Glycosyl hydrolase family 92 | Glycosyl hydrolase family 92 N-terminal domain
Phy00DW1FJ_MONFR	-	Hypothetical protein
Phy00DW7IL_MONFR	Effector	Hypothetical protein
Phy00DW44Y_MONFR	-	Sulfatases signature 1. | Sulfatase
Phy00DW31P_MONFR	-	Glycosyl hydrolase family 3 C-terminal domain | Fibronectin type III-like domain | Glycosyl hydrolase family 3 N terminal domain
Phy00DW7TL_MONFR	-	Peptidase family M28 | PA domain
Phy00DW78U_MONFR	-	FAD binding domain | PCMH-type FAD-binding domain profile.
Phy00DW53E_MONFR	Effector	ML domain
Phy00DW2RH_MONFR	-	Aldo/keto reductase family
Phy00DW93A_MONFR	-	Hypothetical protein
Phy00DW4EJ_MONFR	-	Glycosyl hydrolases family 16 (GH16) domain profile. | Glycosyl hydrolases family 16
Phy00DW5XE_MONFR	-	Egh16-like virulence factor
Phy00DW1RZ_MONFR	-	LicD family
Phy00DW1LP_MONFR	-	Domain of unknown function (DUF5127) | Domain of unknown function (DUF1793) | Domain of unknown function (DUF4965)
Phy00DW7MH_MONFR	-	Hypothetical protein
Phy00DW4W0_MONFR	Effector	Hypothetical protein
Phy00DW3D6_MONFR	-	Hypothetical protein
Phy00DW44W_MONFR	-	alpha/beta hydrolase fold
Phy00DW84F_MONFR	-	Hypothetical protein
Phy00DW4H8_MONFR	-	Cysteine-rich secretory protein family
Phy00DW1WI_MONFR	-	Glucanosyltransferase
Phy00DW5I8_MONFR	Effector	Hypothetical protein
Phy00DW2KT_MONFR	-	WSC domain profile. | Domain of unknown function (DUF1929) | Glyoxal oxidase N-terminus | WSC domain
Phy00DW6E4_MONFR	-	Glycosyl hydrolases family 17
Phy00DW1IS_MONFR	Effector	Hypothetical protein
Phy00DW24Q_MONFR	-	Ubiquitin 3 binding protein But2 C-terminal domain
Phy00DW7W6_MONFR	-	Hypothetical protein
Phy00DW1NS_MONFR	-	Cellulase (glycosyl hydrolase family 5)
Phy00DW3ML_MONFR	-	Hypothetical protein
Phy00DW3HK_MONFR	-	GMC oxidoreductase
Phy00DW2MR_MONFR	-	Fasciclin domain | FAS1/BIgH3 domain profile.
Phy00DW1UH_MONFR	-	Eukaryotic aspartyl protease | Peptidase family A1 domain profile. | Eukaryotic and viral aspartyl proteases active site.
Phy00DW2CQ_MONFR	-	Cerato-platanin
Phy00DW8ZR_MONFR	-	GMC oxidoreductases signature 2. | GMC oxidoreductases signature 1. | GMC oxidoreductase
Phy00DW7NN_MONFR	-	Hypothetical protein
Phy00DW40K_MONFR	Effector	Hypothetical protein
Phy00DW5BS_MONFR	Effector	Cupin
Phy00DW67L_MONFR	-	Hypothetical protein
Phy00DW4S8_MONFR	-	Hypothetical protein
Phy00DW1ZH_MONFR	-	Glycosyl hydrolase family 61
Phy00DW8CH_MONFR	-	Domain of unknown function (DUF5127) | Domain of unknown function (DUF1793) | Domain of unknown function (DUF4965)
Phy00DW8EQ_MONFR	-	Hypothetical protein
Phy00DW8AU_MONFR	-	Glycosyl hydrolase family 61
Phy00DW3V3_MONFR	-	Multicopper oxidases signature 1. | Multicopper oxidase | Multicopper oxidases signature 2.
Phy00DW7NC_MONFR	Effector	Hypothetical protein
Phy00DW6L3_MONFR	-	Hypothetical protein
Phy00DW2LL_MONFR	Effector	Hypothetical protein
Phy00DW4C3_MONFR	-	Lectin domain of ricin B chain profile. | Alpha galactosidase C-terminal beta sandwich domain | Alpha galactosidase A | Ricin-type beta-trefoil lectin domain
Phy00DW36P_MONFR	-	Hypothetical protein
Phy00DW310_MONFR	-	Pirin
Phy00DW6WE_MONFR	-	Hypothetical protein
Phy00DW6KH_MONFR	-	Glycosyl hydrolase family 76
Phy00DW16I_MONFR	-	Glycosyl hydrolases family 16 (GH16) domain profile. | Glycosyl hydrolases family 16
Phy00DW8HS_MONFR	-	Glycosyl hydrolase family 7
Phy00DW2OZ_MONFR	-	Fungal cellulose binding domain | CBM1 (carbohydrate binding type-1) domain signature. | Glycoside hydrolase 131 catalytic N-terminal domain | CBM1 (carbohydrate binding type-1) domain profile.
Phy00DW6RE_MONFR	-	Fibronectin type III-like domain | Glycosyl hydrolase family 3 N terminal domain | Glycosyl hydrolases family 3 active site. | Glycosyl hydrolase family 3 C-terminal domain
Phy00DW3A9_MONFR	-	Glycosyl hydrolase family 7 | Fungal cellulose binding domain | CBM1 (carbohydrate binding type-1) domain signature. | CBM1 (carbohydrate binding type-1) domain profile.
Phy00DW90D_MONFR	-	Necrosis inducing protein (NPP1)
Phy00DW91B_MONFR	-	FAD binding domain | Berberine and berberine like | PCMH-type FAD-binding domain profile.
Phy00DW8Q2_MONFR	-	FAD binding domain | PCMH-type FAD-binding domain profile.
Phy00DW93X_MONFR	-	Starch binding domain | Glycosyl hydrolases family 15 | Glucoamylase active site region signature. | CBM20 (carbohydrate binding type-20) domain profile.
Phy00DW8XC_MONFR	-	Glucanosyltransferase
Phy00DW2SF_MONFR	-	Alpha-N-acetylglucosaminidase (NAGLU) C-terminal domain | Alpha-N-acetylglucosaminidase (NAGLU) N-terminal domain | Alpha-N-acetylglucosaminidase (NAGLU) tim-barrel domain
Phy00DW3B4_MONFR	-	WSC domain profile. | WSC domain
Phy00DW348_MONFR	-	Thioredoxin domain profile. | Thioredoxin family active site. | Thioredoxin | Thioredoxin-like domain
Phy00DW4R4_MONFR	-	Secretory lipase
Phy00DW673_MONFR	-	Hypothetical protein
Phy00DW308_MONFR	-	Hypothetical protein
Phy00DW3YM_MONFR	-	Cellulase (glycosyl hydrolase family 5) | Glycosyl hydrolases family 5 signature. | Fungal cellulose binding domain | CBM1 (carbohydrate binding type-1) domain signature. | CBM1 (carbohydrate binding type-1) domain profile.
Phy00DW5PV_MONFR	-	Aldose 1-epimerase
Phy00DW92W_MONFR	-	Hypothetical protein
Phy00DW1P9_MONFR	Effector	Prokaryotic membrane lipoprotein lipid attachment site profile.
Phy00DW1IB_MONFR	-	Domain of unknown function (DUF1966) | Alpha amylase, catalytic domain
Phy00DW8O5_MONFR	-	Hypothetical protein
Phy00DW8BV_MONFR	-	Ferritin-like domain
Phy00DW2WZ_MONFR	-	Eukaryotic aspartyl protease | Peptidase family A1 domain profile.
Phy00DW8RO_MONFR	-	Ferritin-like domain
Phy00DW6XU_MONFR	Effector	Phosphatidylethanolamine-binding protein
Phy00DW8RA_MONFR	-	Hypothetical protein
Phy00DW8BM_MONFR	-	Glycosyl hydrolases family 43
Phy00DW83I_MONFR	Effector	Hypothetical protein
Phy00DW51L_MONFR	-	Glycosyl hydrolase family 3 C-terminal domain | Glycosyl hydrolases family 3 active site. | Fibronectin type III-like domain | Glycosyl hydrolase family 3 N terminal domain
Phy00DW7C0_MONFR	-	Hypothetical protein
Phy00DW2SO_MONFR	Effector	Hypothetical protein
Phy00DW8XR_MONFR	-	FAD binding domain | Berberine and berberine like | PCMH-type FAD-binding domain profile.
Phy00DW2KK_MONFR	-	Glycosyl hydrolase family 65, N-terminal domain | Glycosyl hydrolase family 65 central catalytic domain
Phy00DW5OC_MONFR	-	Glycosyl hydrolases family 43
Phy00DW832_MONFR	-	Fungal cellulose binding domain | CBM1 (carbohydrate binding type-1) domain signature. | CBM1 (carbohydrate binding type-1) domain profile.
Phy00DW2NS_MONFR	-	GMC oxidoreductases signature 2. | Prokaryotic membrane lipoprotein lipid attachment site profile. | GMC oxidoreductase
Phy00DW2P3_MONFR	-	Egh16-like virulence factor
Phy00DW4B1_MONFR	-	Hypothetical protein
Phy00DW5GF_MONFR	-	Hypothetical protein
Phy00DW88U_MONFR	-	Deuterolysin metalloprotease (M35) family
Phy00DW63L_MONFR	-	DnaJ domain | dnaJ domain profile. | TPR repeat region circular profile. | TPR repeat profile. | Tetratricopeptide repeat
Phy00DW27R_MONFR	-	Alpha-galactosidase signature. | Alpha galactosidase C-terminal beta sandwich domain | Alpha galactosidase A
Phy00DW58A_MONFR	-	Glycosyl hydrolase family 71
Phy00DW7S9_MONFR	-	Glycosyl hydrolase family 3 C-terminal domain | Fibronectin type III-like domain | Glycosyl hydrolase family 3 N terminal domain
Phy00DW2LK_MONFR	Effector	Hypothetical protein
Phy00DW1UC_MONFR	-	GMC oxidoreductases signature 2. | GMC oxidoreductase
Phy00DW81F_MONFR	-	Hypothetical protein
Phy00DW3BD_MONFR	-	Dioxygenase
Phy00DW7JE_MONFR	-	Hypothetical protein
Phy00DW4QU_MONFR	-	Glycosyl hydrolases family 28
Phy00DW1X8_MONFR	-	Lytic polysaccharide mono-oxygenase, cellulose-degrading
Phy00DW3ZX_MONFR	-	Hypothetical protein
Phy00DW519_MONFR	Effector	Hypothetical protein
Phy00DW4HZ_MONFR	-	Ras family | small GTPase Ras family profile.
Phy00DW25G_MONFR	-	Fungal cellulose binding domain | CBM1 (carbohydrate binding type-1) domain signature. | Glycosyl hydrolase family 10 | Glycosyl hydrolases family 10 (GH10) domain profile. | CBM1 (carbohydrate binding type-1) domain profile.
Phy00DW5TX_MONFR	-	Hypothetical protein
Phy00DW4UJ_MONFR	-	Eukaryotic aspartyl protease | Peptidase family A1 domain profile.
Phy00DW3EN_MONFR	-	Cytochrome P450 cysteine heme-iron ligand signature. | Cytochrome P450
Phy00DW2QX_MONFR	-	Glycosyl hydrolase family 76
Phy00DW596_MONFR	-	Cytochrome domain of cellobiose dehydrogenase | GMC oxidoreductases signature 2. | GMC oxidoreductase | Fungal cellulose binding domain | GMC oxidoreductases signature 1. | CBM1 (carbohydrate binding type-1) domain profile.
Phy00DW7JB_MONFR	-	Domain of unknown function (DUF1966) | Alpha amylase, catalytic domain
Phy00DW7Z0_MONFR	-	Eukaryotic aspartyl protease | Peptidase family A1 domain profile.
Phy00DW1M7_MONFR	-	Glycosyl hydrolase family 47
Phy00DW1L8_MONFR	Effector	Hypothetical protein
Phy00DW167_MONFR	-	Prolyl oligopeptidase family
Phy00DW1Y1_MONFR	Effector	CFEM domain
Phy00DW7JN_MONFR	-	Hypothetical protein
Phy00DW4H1_MONFR	-	YjeF N-terminal domain profile. | DFDF domain profile. | FDF domain | YjeF-related protein N-terminus
Phy00DW33A_MONFR	-	Hypothetical protein
Phy00DW6PU_MONFR	-	Tyrosinase CuA-binding region signature. | Tyrosinase and hemocyanins CuB-binding region signature. | Common central domain of tyrosinase
Phy00DW2HN_MONFR	-	Glycosyl hydrolases family 16 (GH16) domain profile. | Glycosyl hydrolases family 16
Phy00DW4ZN_MONFR	-	Sedolisin domain profile. | Pro-kumamolisin, activation domain
Phy00DW7TD_MONFR	-	Uncharacterized conserved protein (DUF2183)
Phy00DW6CZ_MONFR	-	Cutinase | Cutinase, serine active site.
Phy00DW6ST_MONFR	-	Hypothetical protein
Phy00DW1G7_MONFR	-	Glycosyl hydrolase catalytic core
Phy00DW32W_MONFR	Effector	CVNH domain
Phy00DW46N_MONFR	-	Hypothetical protein
Phy00DW3JK_MONFR	-	Peroxidase, family 2 | Heme haloperoxidase family profile.
Phy00DW7C8_MONFR	-	Hypothetical protein
Phy00DW1VL_MONFR	-	Hypothetical protein
Phy00DW8YD_MONFR	-	Hypothetical protein
Phy00DW5PM_MONFR	-	Glycosyl hydrolases family 28 | Polygalacturonase active site. | Prokaryotic membrane lipoprotein lipid attachment site profile.
Phy00DW896_MONFR	-	Carboxylesterases type-B signature 2. | Carboxylesterase family
Phy00DW6TO_MONFR	-	Glycosyl hydrolase family 76
Phy00DW1HP_MONFR	-	Glycosyl hydrolases family 45 active site. | Fungal cellulose binding domain | CBM1 (carbohydrate binding type-1) domain signature. | Glycosyl hydrolase family 45 | CBM1 (carbohydrate binding type-1) domain profile.
Phy00DW8FB_MONFR	-	Hypothetical protein
Phy00DW2Y5_MONFR	-	Serine carboxypeptidase | Serine carboxypeptidases, serine active site. | Serine carboxypeptidases, histidine active site.
Phy00DW5X2_MONFR	-	Glycosyl hydrolase family 65, N-terminal domain
Phy00DW3YT_MONFR	-	Carboxylesterases type-B serine active site. | Carboxylesterase family
Phy00DW3DY_MONFR	-	Platelet-activating factor acetylhydrolase, isoform II
Phy00DW8FQ_MONFR	Effector	Hypothetical protein
Phy00DW8CF_MONFR	-	GMC oxidoreductases signature 2. | GMC oxidoreductases signature 1. | GMC oxidoreductase
Phy00DW8SA_MONFR	-	Multicopper oxidases signature 1. | Multicopper oxidase | Multicopper oxidases signature 2.
Phy00DW6P8_MONFR	-	Serine proteases, subtilase family, aspartic acid active site. | Subtilase family | Fn3-like domain | Serine proteases, subtilase family, serine active site. | Serine proteases, subtilase family, histidine active site.
Phy00DW247_MONFR	-	Cellulase (glycosyl hydrolase family 5)
Phy00DW73U_MONFR	-	Serine carboxypeptidase
Phy00DW1YB_MONFR	-	Egh16-like virulence factor
Phy00DW4NF_MONFR	-	Eukaryotic aspartyl protease | Peptidase family A1 domain profile.
Phy00DW6VG_MONFR	-	Hypothetical protein
Phy00DW2BX_MONFR	-	Hypothetical protein
Phy00DW7VM_MONFR	-	Glycosyl hydrolases family 31 active site. | N-terminal barrel of NtMGAM and CtMGAM, maltase-glucoamylase | Glycosyl hydrolases family 31
Phy00DW7II_MONFR	-	Sedolisin domain profile. | Pro-kumamolisin, activation domain
Phy00DW1GD_MONFR	Effector	Hypothetical protein
Phy00DW1IQ_MONFR	-	SnoaL-like domain
Phy00DW7LE_MONFR	-	Hypothetical protein
Phy00DWCGC_38457	-	Glycosyl hydrolases family 28 | Polygalacturonase active site.
Phy00DWACV_38457	-	Cellulase (glycosyl hydrolase family 5)
Phy00DWCRS_38457	-	GMC oxidoreductases signature 1. | GMC oxidoreductase
Phy00DW96T_38457	-	Calcineurin-like phosphoesterase
Phy00DW9O4_38457	Effector	Hypothetical protein
Phy00DWDLU_38457	-	Tyrosinase and hemocyanins CuB-binding region signature. | Tyrosinase CuA-binding region signature. | Common central domain of tyrosinase
Phy00DWA64_38457	-	Tyrosinase and hemocyanins CuB-binding region signature. | Common central domain of tyrosinase | Tyosinase C-terminal domain | Prokaryotic membrane lipoprotein lipid attachment site profile.
Phy00DWCSG_38457	-	Glycosyl hydrolases family 18 | Chitinases family 18 active site. | AhpC/TSA family
Phy00DWFYS_38457	-	Pectinesterase | Pectinesterase signature 2.
Phy00DWDWK_38457	Effector	Pectate lyase
Phy00DWBJ2_38457	-	Cutinase
Phy00DWC4N_38457	-	Hypothetical protein
Phy00DWG3W_38457	-	Survival protein SurE
Phy00DWBOV_38457	-	WSC domain profile. | WSC domain | Domain of unknown function (DUF1996)
Phy00DWCUA_38457	-	Glycosyl hydrolase family 61
Phy00DWAFP_38457	-	Hypothetical protein
Phy00DWD1N_38457	-	Methyltransferase domain
Phy00DWG3O_38457	-	Hypothetical protein
Phy00DWDZ4_38457	-	GMC oxidoreductases signature 2. | Cytochrome domain of cellobiose dehydrogenase | GMC oxidoreductases signature 1. | GMC oxidoreductase
Phy00DWD9K_38457	-	Hypothetical protein
Phy00DWCL9_38457	Effector	Hypothetical protein
Phy00DWF9Q_38457	-	Gamma-glutamyltranspeptidase
Phy00DWBUH_38457	Effector	SnoaL-like domain
Phy00DWFQI_38457	-	Multicopper oxidases signature 1. | Multicopper oxidase | Multicopper oxidases signature 2.
Phy00DWEP0_38457	-	Hypothetical protein
Phy00DWD1I_38457	-	Hypothetical protein
Phy00DWFA4_38457	-	Hypothetical protein
Phy00DW9H2_38457	-	Glycosyl hydrolase family 12
Phy00DWCAU_38457	-	GMC oxidoreductases signature 2. | GMC oxidoreductase
Phy00DWDE5_38457	-	Hypothetical protein
Phy00DWAE6_38457	-	PLA2c domain profile. | Lysophospholipase catalytic domain
Phy00DWCYJ_38457	-	Hypothetical protein
Phy00DWCG6_38457	-	Multicopper oxidases signature 1. | Multicopper oxidase | Multicopper oxidases signature 2.
Phy00DW970_38457	Effector	Hypothetical protein
Phy00DWFU3_38457	Effector	Hypothetical protein
Phy00DWDDP_38457	-	Fasciclin domain | FAS1/BIgH3 domain profile.
Phy00DWG5S_38457	-	Hypothetical protein
Phy00DWBV4_38457	-	Inosine-uridine preferring nucleoside hydrolase
Phy00DWDGF_38457	Effector	Hypothetical protein
Phy00DWCZ8_38457	Effector	Hypothetical protein
Phy00DWG1G_38457	-	Cytochrome P450
Phy00DW94U_38457	-	Hypothetical protein
Phy00DWELC_38457	-	Alpha/beta hydrolase family
Phy00DWEQ5_38457	Effector	emp24/gp25L/p24 family/GOLD | GOLD domain profile.
Phy00DWA0W_38457	-	Hypothetical protein
Phy00DWBQ1_38457	-	Lytic transglycolase | Expansin, family-45 endoglucanase-like domain profile.
Phy00DWFSD_38457	-	Serine carboxypeptidase S28
Phy00DWANE_38457	-	Glycosyl hydrolases family 45 active site. | Glycosyl hydrolase family 45
Phy00DWB6R_38457	-	Cytochrome P450 cysteine heme-iron ligand signature. | Cytochrome P450
Phy00DWDSB_38457	-	Eukaryotic aspartyl protease | Peptidase family A1 domain profile. | Eukaryotic and viral aspartyl proteases active site.
Phy00DWG41_38457	-	Glycosyl hydrolases family 28 | Polygalacturonase active site.
Phy00DWD97_38457	-	Glycosyl hydrolases family 31 active site. | N-terminal barrel of NtMGAM and CtMGAM, maltase-glucoamylase | Glycosyl hydrolases family 31 | Glycosyl hydrolases family 31 signature 2.
Phy00DWEZH_38457	-	Prokaryotic membrane lipoprotein lipid attachment site profile.
Phy00DWBSG_38457	-	Hypothetical protein
Phy00DWCMJ_38457	-	Hypothetical protein
Phy00DWBHX_38457	-	Peptidase A4 family
Phy00DWAFY_38457	-	Hypothetical protein
Phy00DWEWY_38457	-	Cutinase
Phy00DW9NW_38457	-	Prolyl oligopeptidase family
Phy00DWABC_38457	-	Cellulase (glycosyl hydrolase family 5)
Phy00DWG65_38457	-	Heterokaryon incompatibility protein Het-C
Phy00DWBA3_38457	-	Cytochrome P450 cysteine heme-iron ligand signature. | Cytochrome P450
Phy00DWEK6_38457	-	Glucanosyltransferase | X8 domain
Phy00DW9DR_38457	-	Hypothetical protein
Phy00DWB61_38457	-	Hypothetical protein
Phy00DWC4K_38457	-	Hypothetical protein
Phy00DWA05_38457	-	Lipase (class 3)
Phy00DWFMQ_38457	-	Hypothetical protein
Phy00DWG1A_38457	-	Domain of unknown function (DUF5127) | Domain of unknown function (DUF1793) | Domain of unknown function (DUF4965)
Phy00DWFOT_38457	-	Glycosyl hydrolases family 43
Phy00DWDRL_38457	Effector	Hypothetical protein
Phy00DWAO8_38457	-	Glycosyl hydrolase family 3 C-terminal domain | Glycosyl hydrolase family 3 N terminal domain
Phy00DWFX3_38457	-	Hypothetical protein
Phy00DW9XA_38457	-	Protein of unknown function (DUF3494)
Phy00DW9D7_38457	-	FAD binding domain | Berberine and berberine like | PCMH-type FAD-binding domain profile.
Phy00DW98R_38457	-	Calcineurin-like phosphoesterase
Phy00DWBVO_38457	-	Hypothetical protein
Phy00DWDG4_38457	-	Hypothetical protein
Phy00DWB8E_38457	-	Sedolisin domain profile. | Serine proteases, subtilase family, serine active site. | Pro-kumamolisin, activation domain | Prokaryotic membrane lipoprotein lipid attachment site profile.
Phy00DWFMV_38457	-	Domain of unknown function (DUF3328)
Phy00DWBA6_38457	-	Domain of unknown function (DUF1966) | Alpha amylase, catalytic domain
Phy00DWBGV_38457	-	LicD family
Phy00DW9AK_38457	-	Egh16-like virulence factor
Phy00DWAD9_38457	-	Ferritin-like domain
Phy00DWF8L_38457	-	Ubiquitin 3 binding protein But2 C-terminal domain
Phy00DWBO5_38457	-	Hypothetical protein
Phy00DWD5K_38457	-	Hypothetical protein
Phy00DWCZ7_38457	-	Fungal hydrophobin
Phy00DWDWR_38457	-	GDSL-like Lipase/Acylhydrolase
Phy00DW9PC_38457	-	Carboxylesterases type-B serine active site. | Carboxylesterase family
Phy00DW94S_38457	-	Cutinase | Cutinase, serine active site.
Phy00DW9XO_38457	-	Hypothetical protein
Phy00DWFJB_38457	-	Glycosyl hydrolases family 28 | Polygalacturonase active site. | Prokaryotic membrane lipoprotein lipid attachment site profile.
Phy00DWCIS_38457	-	Hypothetical protein
Phy00DWEFW_38457	-	EF-hand calcium-binding domain profile. | EF-hand calcium-binding domain.
Phy00DWD3K_38457	-	YjeF N-terminal domain profile. | DFDF domain profile. | FDF domain | YjeF-related protein N-terminus
Phy00DWC3R_38457	-	Alpha-N-acetylglucosaminidase (NAGLU) C-terminal domain | Alpha-N-acetylglucosaminidase (NAGLU) N-terminal domain | Alpha-N-acetylglucosaminidase (NAGLU) tim-barrel domain
Phy00DWC8H_38457	-	Glycosyl hydrolase family 65, N-terminal domain
Phy00DWFNN_38457	-	Flavin-binding monooxygenase-like
Phy00DWFYR_38457	-	Metal-independent alpha-mannosidase (GH125)
Phy00DWEC6_38457	-	Hypothetical protein
Phy00DWCLE_38457	-	Glycosyl hydrolases family 1 N-terminal signature. | Glycosyl hydrolase family 1
Phy00DWCHI_38457	-	Prokaryotic membrane lipoprotein lipid attachment site profile.
Phy00DWFBU_38457	-	Hypothetical protein
Phy00DWB0A_38457	-	Ferritin-like domain
Phy00DWBKS_38457	-	Hypothetical protein
Phy00DW9ZP_38457	-	Glycosyl hydrolase family 3 C-terminal domain | Fibronectin type III-like domain | Glycosyl hydrolase family 3 N terminal domain
Phy00DWE8J_38457	-	Heat shock hsp70 proteins family signature 1. | Heat shock hsp70 proteins family signature 3. | Heat shock hsp70 proteins family signature 2. | Hsp70 protein
Phy00DWA73_38457	-	Hypothetical protein
Phy00DWDES_38457	Effector	Prokaryotic membrane lipoprotein lipid attachment site profile. | Zinc carboxypeptidase
Phy00DW9QK_38457	-	Hypothetical protein
Phy00DWBH8_38457	-	Glycosyl hydrolase family 63 C-terminal domain | Glycosyl hydrolase family 63 N-terminal domain
Phy00DWFGR_38457	-	Gylcosyl hydrolase family 115 C-terminal domain | Glycosyl hydrolase family 115
Phy00DWCAT_38457	-	PCMH-type FAD-binding domain profile. | Chitin recognition or binding domain signature. | Chitin recognition protein | FAD binding domain | Berberine and berberine like | Chitin-binding type-1 domain profile.
Phy00DWBGA_38457	-	Glycosyl hydrolase family 79 C-terminal beta domain
Phy00DW9UD_38457	-	WSC domain profile. | WSC domain | Domain of unknown function (DUF1996)
Phy00DWFPC_38457	-	CFEM domain
Phy00DWF1X_38457	Effector	Hypothetical protein
Phy00DWC69_38457	-	Glycosyl hydrolases family 35 putative active site. | Beta-galactosidase jelly roll domain | Beta-galactosidase, domain 3 | Beta-galactosidase, domain 2 | Glycosyl hydrolases family 35
Phy00DWFBC_38457	-	Peptidase dimerisation domain | ArgE / dapE / ACY1 / CPG2 / yscS family signature 2. | Peptidase family M20/M25/M40
Phy00DWD7A_38457	-	Glycosyl hydrolases family 16 (GH16) domain profile.
Phy00DWA9U_38457	-	Hypothetical protein
Phy00DWDOZ_38457	-	Hypothetical protein
Phy00DWA75_38457	-	Glycosyl hydrolases family 16 (GH16) domain profile. | Glycosyl hydrolases family 16
Phy00DWEOO_38457	-	Prion-inhibition and propagation
Phy00DWAR7_38457	-	Cytochrome P450 cysteine heme-iron ligand signature. | Cytochrome P450
Phy00DW9O9_38457	-	Hypothetical protein
Phy00DW9VH_38457	-	Domain of unknown function (DUF5127) | Domain of unknown function (DUF1793) | Domain of unknown function (DUF4965)
Phy00DWEKY_38457	-	Alpha-L-arabinofuranosidase C-terminal domain
Phy00DWFFH_38457	-	Peptidase family M28
Phy00DWCA4_38457	-	FKBP-type peptidyl-prolyl cis-trans isomerase | FKBP-type peptidyl-prolyl cis-trans isomerase domain profile.
Phy00DWAOH_38457	-	Pectate lyase
Phy00DWCGM_38457	-	Hypothetical protein
Phy00DWG0A_38457	-	Carboxylesterases type-B serine active site. | Carboxylesterase family
Phy00DWAFA_38457	-	Hypothetical protein
Phy00DWDPV_38457	-	Hypothetical protein
Phy00DWCV5_38457	-	CFEM domain
Phy00DWCLM_38457	-	Phosphatidylethanolamine-binding protein
Phy00DWALP_38457	-	Alginate lyase
Phy00DW959_38457	-	Chaperone for protein-folding within the ER, fungal
Phy00DW9VD_38457	Effector	Hypothetical protein
Phy00DWDDE_38457	-	Multicopper oxidase
Phy00DWB5E_38457	-	Hypothetical protein
Phy00DW9RD_38457	-	Histidine phosphatase superfamily (branch 2) | Histidine acid phosphatases phosphohistidine signature. | Histidine acid phosphatases active site signature.
Phy00DWC41_38457	-	Hypothetical protein
Phy00DWE9K_38457	-	beta-acetyl hexosaminidase like | Glycosyl hydrolase family 20, catalytic domain
Phy00DWAO6_38457	-	Eukaryotic aspartyl protease | Peptidase family A1 domain profile. | Eukaryotic and viral aspartyl proteases active site.
Phy00DWDCY_38457	-	GMC oxidoreductases signature 2. | GMC oxidoreductases signature 1. | GMC oxidoreductase
Phy00DWBAH_38457	-	Glycosyl hydrolase family 71
Phy00DWA0X_38457	-	Hypothetical protein
Phy00DW95E_38457	-	Calcineurin-like phosphoesterase
Phy00DWB65_38457	-	Glycosyl hydrolases family 28
Phy00DWE2B_38457	-	Hypothetical protein
Phy00DW9XK_38457	-	Tyrosinase and hemocyanins CuB-binding region signature. | Common central domain of tyrosinase
Phy00DWC1Y_38457	-	Glycosyl hydrolases family 28 | Polygalacturonase active site.
Phy00DW99Q_38457	-	WSC domain profile. | WSC domain
Phy00DWFV9_38457	-	Pectate lyase superfamily protein
Phy00DWB8D_38457	-	Hypothetical protein
Phy00DWBNL_38457	-	Prokaryotic membrane lipoprotein lipid attachment site profile.
Phy00DWAQQ_38457	-	Arylsulfotransferase (ASST)
Phy00DWCK5_38457	-	Sedolisin domain profile. | Pro-kumamolisin, activation domain
Phy00DWB78_38457	-	Hypothetical protein
Phy00DWBW9_38457	-	Hypothetical protein
Phy00DWC4Q_38457	-	Major royal jelly protein
Phy00DWANM_38457	-	Deuterolysin metalloprotease (M35) family
Phy00DW9B4_38457	-	Cytochrome domain of cellobiose dehydrogenase | GMC oxidoreductases signature 2. | GMC oxidoreductase | Fungal cellulose binding domain | GMC oxidoreductases signature 1. | CBM1 (carbohydrate binding type-1) domain profile.
Phy00DWGID_38457	-	Glycosyl hydrolases family 17
Phy00DWFT4_38457	-	FAD binding domain | Berberine and berberine like | PCMH-type FAD-binding domain profile.
Phy00DWAGI_38457	-	Dioxygenase
Phy00DWDAY_38457	-	Cytochrome P450 cysteine heme-iron ligand signature. | Cytochrome P450
Phy00DWAA8_38457	-	Cellulase (glycosyl hydrolase family 5)
Phy00DWBNR_38457	-	Hypothetical protein
Phy00DWDIU_38457	-	Serine carboxypeptidase | Serine carboxypeptidases, serine active site. | Serine carboxypeptidases, histidine active site.
Phy00DWBQD_38457	-	Fungal cellulose binding domain | CBM1 (carbohydrate binding type-1) domain signature. | Glycoside hydrolase 131 catalytic N-terminal domain | CBM1 (carbohydrate binding type-1) domain profile.
Phy00DWBTM_38457	-	Hypothetical protein
Phy00DWG2W_38457	-	Lysine-specific metallo-endopeptidase | Prokaryotic membrane lipoprotein lipid attachment site profile.
Phy00DWC2J_38457	-	Phosphoesterase family
Phy00DWAI1_38457	-	Arginase family signature. | Arginase family | Arginase family profile.
Phy00DWETH_38457	-	Ser-Thr-rich glycosyl-phosphatidyl-inositol-anchored membrane family
Phy00DWC4A_38457	-	Hypothetical protein
Phy00DWDUE_38457	-	Hypothetical protein
Phy00DWD7M_38457	Effector	Prokaryotic membrane lipoprotein lipid attachment site profile.
Phy00DWEUZ_38457	-	Serine carboxypeptidase | Serine carboxypeptidases, serine active site. | Serine carboxypeptidases, histidine active site.
Phy00DWGBU_38457	Effector	Hypothetical protein
Phy00DWE22_38457	-	FAD binding domain | PCMH-type FAD-binding domain profile.
Phy00DWAC6_38457	Effector	Hypothetical protein
Phy00DWEXQ_38457	-	Carbon-nitrogen hydrolase | Carbon-nitrogen hydrolase domain profile.
Phy00DWGBV_38457	-	Hypothetical protein
Phy00DWD78_38457	-	Hypothetical protein
Phy00DWCLF_38457	-	Ferritin-like domain
Phy00DWD4M_38457	-	Aldo/keto reductase family
Phy00DWBD1_38457	-	Glycosyl hydrolase family 71
Phy00DWCH3_38457	-	Glycosyl hydrolases family 17 | Glycosyl hydrolases family 17 signature.
Phy00DW9A3_38457	-	Hypothetical protein
Phy00DWCOZ_38457	-	Hypothetical protein
Phy00DWBIJ_38457	-	NAD(P)-binding Rossmann-like domain | Prenylcysteine lyase
Phy00DWCCO_38457	-	Hypothetical protein
Phy00DWAOE_38457	-	Glycosyl hydrolase family 71
Phy00DWBMG_38457	-	Protein of unknown function (DUF1524)
Phy00DWB99_38457	-	Hypothetical protein
Phy00DWC08_38457	-	Glycosyl hydrolases family 16 (GH16) domain profile. | Glycosyl hydrolases family 16
Phy00DWE9V_38457	-	Amidase
Phy00DWB01_38457	-	Serine carboxypeptidase | Serine carboxypeptidases, serine active site. | Serine carboxypeptidases, histidine active site.
Phy00DW9K9_38457	-	PAN domain
Phy00DWBNI_38457	-	Glycosyl hydrolases family 31 | Galactose mutarotase-like | Domain of unknown function (DUF5110)
Phy00DWCVS_38457	-	Glycosyl hydrolases family 28
Phy00DWF45_38457	-	Hypothetical protein
Phy00DWE96_38457	-	Serine proteases, subtilase family, aspartic acid active site. | Subtilase family | Peptidase inhibitor I9 | Serine proteases, subtilase family, serine active site. | Serine proteases, subtilase family, histidine active site.
Phy00DWC7O_38457	-	Aldose 1-epimerase
Phy00DWGFM_38457	-	Chorismate mutase type II | Chorismate mutase domain profile.
Phy00DWBY2_38457	Effector	Prokaryotic membrane lipoprotein lipid attachment site profile.
Phy00DWDD8_38457	Effector	CVNH domain
Phy00DWGHP_38457	-	Spherulation-specific family 4
Phy00DWCYO_38457	-	Glycosyl hydrolase family 71
Phy00DWA6I_38457	-	Glycolipid 2-alpha-mannosyltransferase
Phy00DWDNS_38457	-	Platelet-activating factor acetylhydrolase, isoform II
Phy00DWDN4_38457	-	Glycosyl hydrolases family 11 (GH11) domain profile. | Glycosyl hydrolases family 11 (GH11) active site signature 1. | Glycosyl hydrolases family 11
Phy00DWC1P_38457	-	Pectinesterase signature 2. | Pectinesterase
Phy00DWDVN_38457	-	Hydrophobic surface binding protein A
Phy00DWFQJ_38457	-	Hypothetical protein
Phy00DWBPF_38457	-	Egh16-like virulence factor
Phy00DWABZ_38457	-	CFEM domain
Phy00DWBIW_38457	-	Peptidase family M28 | PA domain
Phy00DWE2M_38457	-	Vacuolar protein sorting-associated protein 62
Phy00DWB3Z_38457	-	Hydrophobic surface binding protein A
Phy00DWFUF_38457	-	Arylsulfotransferase (ASST)
Phy00DWBZA_38457	-	Lytic polysaccharide mono-oxygenase, cellulose-degrading
Phy00DWAKA_38457	-	Peroxidase, family 2 | Heme haloperoxidase family profile.
Phy00DWAOC_38457	-	PA14 domain profile. | Glycosyl hydrolase family 3 N terminal domain
Phy00DW974_38457	-	Glycosyl hydrolases family 11 (GH11) active site signature 2. | Glycosyl hydrolases family 11 (GH11) domain profile. | Glycosyl hydrolases family 11 (GH11) active site signature 1. | Glycosyl hydrolases family 11
Phy00DWA8Q_38457	-	Phosphatidylinositol-specific phospholipase X-box domain profile.
Phy00DWDMA_38457	-	Hypothetical protein
Phy00DWDFP_38457	-	Hypothetical protein
Phy00DWBAZ_38457	-	Pyridoxamine 5'-phosphate oxidase
Phy00DWDSV_38457	-	Hypothetical protein
Phy00DWB55_38457	-	Glycosyl hydrolases family 28
Phy00DWE55_38457	Effector	Hypothetical protein
Phy00DWB45_38457	-	Cerato-platanin
Phy00DWFL3_38457	-	Glycosyl hydrolase catalytic core
Phy00DWCYN_38457	Effector	Hypothetical protein
Phy00DWD0E_38457	-	Hypothetical protein
Phy00DW9T5_38457	-	Hypothetical protein
Phy00DWEZ7_38457	-	Cellulase (glycosyl hydrolase family 5) | Glycosyl hydrolases family 5 signature.
Phy00DWCV3_38457	-	Glyoxal oxidase N-terminus | Chitin recognition protein | Chitin-binding type-1 domain profile. | Domain of unknown function (DUF1929)
Phy00DWESR_38457	-	Peroxidase, family 2 | Heme haloperoxidase family profile.
Phy00DWGHI_38457	-	GMC oxidoreductases signature 2. | GMC oxidoreductases signature 1. | GMC oxidoreductase
Phy00DWAFK_38457	Effector	Hypothetical protein
Phy00DWE1C_38457	-	Hypothetical protein
Phy00DWG3Y_38457	-	Esterase-like activity of phytase
Phy00DW9ZW_38457	-	Hypothetical protein
Phy00DWEKC_38457	-	Glycosyl hydrolases family 16 (GH16) domain profile. | Glycosyl hydrolases family 16 | Chitin recognition or binding domain signature.
Phy00DWGB7_38457	-	PA14 domain profile. | GLEYA domain
Phy00DWF26_38457	-	Cupin
Phy00DWG3E_38457	-	Glycosyl hydrolases family 28
Phy00DW9JD_38457	-	Hypothetical protein
Phy00DWAB7_38457	-	Necrosis inducing protein (NPP1)
Phy00DWBPJ_38457	-	Beta-glucosidase (SUN family)
Phy00DWAMU_38457	-	Glycosyl hydrolases family 28
Phy00DWB8P_38457	-	Heat-labile enterotoxin alpha chain | Prokaryotic membrane lipoprotein lipid attachment site profile.
Phy00DWBYI_38457	-	Hypothetical protein
Phy00DWDGY_38457	-	Glucosidase II beta subunit-like protein | Glucosidase II beta subunit-like
Phy00DWGHM_38457	Effector	Hypothetical protein
Phy00DWEGE_38457	-	Eukaryotic aspartyl protease | Peptidase family A1 domain profile.
Phy00DWBGF_38457	-	Glycosyl hydrolase family 79 C-terminal beta domain
Phy00DWDYY_38457	-	Lipase (class 3)
Phy00DWB1B_38457	-	FAD binding domain | Berberine and berberine like | Oxygen oxidoreductases covalent FAD-binding site.
Phy00DWDIJ_38457	-	Cupin
Phy00DWDKI_38457	-	Peptidase family S41
Phy00DWCFR_38457	-	Peptidase family S41
Phy00DWB2U_38457	-	Hypothetical protein
Phy00DWCHL_38457	-	Hypothetical protein
Phy00DWDKU_38457	-	Hypothetical protein
Phy00DWF3C_38457	-	Hypothetical protein
Phy00DWE5N_38457	-	Eukaryotic aspartyl protease | Peptidase family A1 domain profile. | Eukaryotic and viral aspartyl proteases active site.
Phy00DWA3C_38457	-	Hypothetical protein
Phy00DWFP8_38457	-	Trypsin | Serine proteases, trypsin family, histidine active site. | Serine proteases, trypsin family, serine active site. | Serine proteases, trypsin domain profile.
Phy00DW9MR_38457	-	Glycosyltransferase sugar-binding region containing DXD motif
Phy00DWFX8_38457	-	Glycosyl hydrolases family 32 N-terminal domain | Glycosyl hydrolases family 32 active site. | Glycosyl hydrolases family 32 C terminal | Prokaryotic membrane lipoprotein lipid attachment site profile.
Phy00DWA7Y_38457	Effector	Lytic transglycolase
Phy00DWDQX_38457	-	Pectinesterase
Phy00DWBIV_38457	-	Esterase PHB depolymerase
Phy00DWEU4_38457	-	Glycosyl hydrolases family 28
Phy00DWDNM_38457	Effector	Hypothetical protein
Phy00DW9UG_38457	-	Multicopper oxidases signature 1. | Multicopper oxidase | Multicopper oxidases signature 2.
Phy00DWCZB_38457	-	Glycosyl hydrolase family 12
Phy00DWCL0_38457	-	GMC oxidoreductase
Phy00DWCH0_38457	-	Hypothetical protein
Phy00DWDQ0_38457	Effector	Hypothetical protein
Phy00DWCTZ_38457	-	Serine carboxypeptidase | Serine carboxypeptidases, serine active site. | Carboxypeptidase Y pro-peptide | Serine carboxypeptidases, histidine active site.
Phy00DWB4W_38457	-	Myb-like DNA-binding domain | pre-mRNA splicing factor component | Myb-type HTH DNA-binding domain profile.
Phy00DW9K5_38457	-	Hypothetical protein
Phy00DWAGQ_38457	-	CFEM domain
Phy00DW9ZH_38457	-	Hypothetical protein
Phy00DWAT3_38457	-	GMC oxidoreductase
Phy00DWB0Q_38457	-	Serine carboxypeptidase | Serine carboxypeptidases, serine active site. | Serine carboxypeptidases, histidine active site.
Phy00DWBWZ_38457	-	Domain of unknown function (DUF1966) | Alpha amylase, catalytic domain
Phy00DWG4H_38457	-	Tyrosinase and hemocyanins CuB-binding region signature. | Tyrosinase CuA-binding region signature. | Common central domain of tyrosinase | Tyosinase C-terminal domain
Phy00DW9VJ_38457	-	GMC oxidoreductase
Phy00DW973_38457	-	Hsp70 protein
Phy00DWACQ_38457	-	Hypothetical protein
Phy00DW9K8_38457	Effector	PAN domain
Phy00DWF8Z_38457	-	N-terminal domain of CBF1 interacting co-repressor CIR
Phy00DWCMF_38457	-	Serine proteases, subtilase family, aspartic acid active site. | Subtilase family | Fn3-like domain | Serine proteases, subtilase family, serine active site. | Serine proteases, subtilase family, histidine active site.
Phy00DWEXY_38457	-	Glucanosyltransferase
Phy00DW94K_38457	-	Glycosyl hydrolase family 61
Phy00DWA48_38457	Effector	Hypothetical protein
Phy00DWC68_38457	-	Tyrosinase and hemocyanins CuB-binding region signature. | Common central domain of tyrosinase | Tyosinase C-terminal domain
Phy00DWBK4_38457	-	Fungal cellulose binding domain | CBM1 (carbohydrate binding type-1) domain signature. | CBM1 (carbohydrate binding type-1) domain profile.
Phy00DWF7B_38457	-	Hypothetical protein
Phy00DWCF6_38457	-	Fungal cellulose binding domain | Glycosyl hydrolase family 3 N terminal domain | Glycosyl hydrolase family 3 C-terminal domain
Phy00DWAU2_38457	-	GPI-anchored cell wall organization protein
Phy00DWA9J_38457	-	Glycosyl hydrolase family 76
Phy00DWA32_38457	-	Tuberculosis necrotizing toxin
Phy00DWB0T_38457	-	Pectate lyase superfamily protein
Phy00DWATG_38457	-	FAD binding domain | Berberine and berberine like | PCMH-type FAD-binding domain profile.
Phy00DWDSU_38457	-	Hypothetical protein
Phy00DWAFN_38457	-	Histidine phosphatase superfamily (branch 2)
Phy00DWB5G_38457	-	Glycosyl hydrolase family 47
Phy00DWCL1_38457	-	Hypothetical protein
Phy00DW9K7_38457	Effector	Hypothetical protein
Phy00DWA38_38457	-	Sedolisin domain profile. | Pro-kumamolisin, activation domain
Phy00DWAO1_38457	-	Alpha-galactosidase signature. | Alpha galactosidase C-terminal beta sandwich domain | Alpha galactosidase A
Phy00DWBXA_38457	-	Hypothetical protein
Phy00DWC4T_38457	-	Glucosyltransferase 24 | UDP-glucose:Glycoprotein Glucosyltransferase | Thioredoxin-like domain
Phy00DWG5M_38457	-	Amidohydrolase family
Phy00DWF4T_38457	-	Hypothetical protein
Phy00DWDYD_38457	-	Peptidase C13 family
Phy00DWFAU_38457	-	Glycosyl hydrolase family 3 C-terminal domain | Fibronectin type III-like domain | Glycosyl hydrolases family 3 active site. | Glycosyl hydrolase family 3 N terminal domain
Phy00DWC44_38457	-	Hypothetical protein
Phy00DWFOA_38457	-	Sedolisin domain profile. | Pro-kumamolisin, activation domain | Serine proteases, subtilase family, serine active site. | Subtilase family
Phy00DWER8_38457	-	Hypothetical protein
Phy00DW9F7_38457	-	GMC oxidoreductases signature 2. | GMC oxidoreductases signature 1. | GMC oxidoreductase
Phy00DWBFU_38457	-	Glycosyl hydrolases family 16 (GH16) domain profile.
Phy00DWA8O_38457	-	Bacterial extracellular solute-binding protein
Phy00DWDE3_38457	-	Hypothetical protein
Phy00DWBWR_38457	-	Glycosyl hydrolase family 76
Phy00DWBYJ_38457	Effector	Necrosis inducing protein (NPP1)
Phy00DWBJT_38457	-	Eukaryotic aspartyl protease | Peptidase family A1 domain profile. | Eukaryotic and viral aspartyl proteases active site.
Phy00DWBQC_38457	-	Glycosyl hydrolase family 7
Phy00DWCU0_38457	-	Serine carboxypeptidase
Phy00DW9LF_38457	-	Dioxygenase
Phy00DWA86_38457	-	Thioredoxin domain profile. | Thioredoxin | Thioredoxin family active site. | Thioredoxin-like domain
Phy00DWEAL_38457	Effector	Necrosis inducing protein (NPP1)
Phy00DWEHQ_38457	-	Hypothetical protein
Phy00DWARC_38457	-	Hypothetical protein
Phy00DWFT9_38457	-	Histidine phosphatase superfamily (branch 1)
Phy00DWDJP_38457	-	Cytochrome P450 cysteine heme-iron ligand signature. | Cytochrome P450
Phy00DWARB_38457	Effector	Hypothetical protein
Phy00DWATU_38457	-	Glucanosyltransferase
Phy00DWDX7_38457	-	Yeast PIR proteins repeats profile. | Yeast PIR protein repeat
Phy00DWGBW_38457	-	Heterokaryon incompatibility protein Het-C
Phy00DWDEB_38457	-	Peroxidase, family 2 | Heme haloperoxidase family profile.
Phy00DWD96_38457	-	C-terminal domain found in long catalases | Catalase proximal heme-ligand signature. | Catalase-related immune-responsive | Catalase | Catalase proximal active site signature. | catalase family profile.
Phy00DWCQP_38457	-	Cysteine-rich secretory protein family
Phy00DWCZA_38457	-	Fungal cellulose binding domain | Glycosyl hydrolase family 61 | CBM1 (carbohydrate binding type-1) domain profile.
Phy00DWDG0_38457	-	Pectate lyase
Phy00DWDA8_38457	Effector	Glycosyl hydrolases family 28 | Polygalacturonase active site.
Phy00DWBOY_38457	-	Fungal cellulose binding domain
Phy00DWDHU_38457	-	Hypothetical protein
Phy00DWBGC_38457	-	Glycosyl hydrolases family 43
Phy00DWBL6_38457	-	Hypothetical protein
Phy00DWCOM_38457	-	Fungal cellulose binding domain | Glycosyl hydrolases family 10 (GH10) domain profile. | Glycosyl hydrolase family 10 | CBM1 (carbohydrate binding type-1) domain profile.
Phy00DWAQZ_38457	-	Glycosyl hydrolase family 76
Phy00DWDPK_38457	-	Hypothetical protein
Phy00DWEP8_38457	-	Hypothetical protein
Phy00DWDOX_38457	-	Bacterial alpha-L-rhamnosidase C-terminal domain | Bacterial alpha-L-rhamnosidase 6 hairpin glycosidase domain | Prokaryotic membrane lipoprotein lipid attachment site profile.
Phy00DWE72_38457	-	Carboxylesterases type-B signature 2. | Carboxylesterase family
Phy00DWEAI_38457	-	Hypothetical protein
Phy00DWAY2_38457	-	WSC domain profile. | WSC domain | Domain of unknown function (DUF1996)
Phy00DWDEM_38457	-	Glycine-rich protein domain (DUF2403) | Putative TOS1-like glycosyl hydrolase (DUF2401)
Phy00DWEMY_38457	-	Coagulation factors 5/8 type C domain (FA58C) profile. | Domain of unknown function (DUF1929) | Galactose oxidase, central domain | F5/8 type C domain
Phy00DW9T3_38457	-	LicD family
Phy00DW9KE_38457	-	Hypothetical protein
Phy00DWCPP_38457	-	Glycosyl hydrolase family 61
Phy00DWC85_38457	-	Egh16-like virulence factor
Phy00DW9SI_38457	-	Multicopper oxidases signature 1. | Multicopper oxidase | Multicopper oxidases signature 2.
Phy00DWBKM_38457	-	Eukaryotic aspartyl protease | Peptidase family A1 domain profile.
Phy00DWDOL_38457	-	Hypothetical protein
Phy00DWFF4_38457	-	Zinc carboxypeptidases, zinc-binding region 1 signature. | Zinc carboxypeptidase | Carboxypeptidase activation peptide
Phy00DWCSP_38457	-	Lactonase, 7-bladed beta-propeller
Phy00DWDV6_38457	-	Hypothetical protein
Phy00DWARG_38457	-	Hypothetical protein
Phy00DWDFT_38457	-	GMC oxidoreductases signature 2. | GMC oxidoreductase
Phy00DWCAQ_38457	-	Eukaryotic aspartyl protease | Peptidase family A1 domain profile. | Eukaryotic and viral aspartyl proteases active site.
Phy00DWANQ_38457	-	Glycosyl hydrolases family 16 (GH16) domain profile. | Glycosyl hydrolases family 16
Phy00DWE9F_38457	-	Glycosyl hydrolases family 16 (GH16) domain profile. | Glycosyl hydrolases family 16 | Prokaryotic membrane lipoprotein lipid attachment site profile.
Phy00DWBMR_38457	-	Glycosyl hydrolases family 28
Phy00DW9RI_38457	-	Chitin-binding type-1 domain profile.
Phy00DWF5Y_38457	-	Glycosyl hydrolases family 45 active site. | Fungal cellulose binding domain | CBM1 (carbohydrate binding type-1) domain signature. | Glycosyl hydrolase family 45 | CBM1 (carbohydrate binding type-1) domain profile.
Phy00DW9KD_38457	-	Glycosyl hydrolase family 7 | Fungal cellulose binding domain | CBM1 (carbohydrate binding type-1) domain signature. | CBM1 (carbohydrate binding type-1) domain profile.
Phy00DWASA_38457	-	Hypothetical protein
Phy00DWAQY_38457	Effector	Hypothetical protein
Phy00DWCZ5_38457	-	Hypothetical protein
Phy00DWCLB_38457	-	Glycosyl hydrolases family 31 | Galactose mutarotase-like | N-terminal barrel of NtMGAM and CtMGAM, maltase-glucoamylase | Glycosyl hydrolases family 31 signature 2. | Glycosyl hydrolases family 31 active site.
Phy00DWDH4_38457	-	Glycosyl hydrolase family 76
Phy00DWE44_38457	Effector	Hypothetical protein
Phy00DWG7Q_38457	Effector	Hydrophobic surface binding protein A
Phy00DWBQ8_38457	Effector	Egh16-like virulence factor
Phy00DWG1W_38457	-	Glycosyl hydrolase family 61
Phy00DWCNF_38457	-	Hypothetical protein
Phy00DWDHV_38457	-	Hypothetical protein
Phy00DWAAA_38457	Effector	Hypothetical protein
Phy00DWCBB_38457	-	Fungal cellulose binding domain | CBM1 (carbohydrate binding type-1) domain signature. | Glycosyl hydrolases family 10 (GH10) domain profile. | Glycosyl hydrolase family 10 | CBM1 (carbohydrate binding type-1) domain profile.
Phy00DWAZS_38457	-	Src homology 3 (SH3) domain profile. | DHR-2 domain profile. | DOCK N-terminus | C2 domain in Dock180 and Zizimin proteins | Dock homology region 2 | DHR-1 domain profile.
Phy00DWCEK_38457	-	Ser-Thr-rich glycosyl-phosphatidyl-inositol-anchored membrane family
Phy00DWEY9_38457	Effector	emp24/gp25L/p24 family/GOLD | GOLD domain profile.
Phy00DWF6K_38457	-	CFEM domain
Phy00DWFTY_38457	Effector	Cerato-platanin
Phy00DW9E4_38457	-	Bacterial alpha-L-rhamnosidase C-terminal domain | Bacterial alpha-L-rhamnosidase 6 hairpin glycosidase domain
Phy00DWEHY_38457	-	Hypothetical protein
Phy00DWBOQ_38457	Effector	Hypothetical protein
Phy00DWEQE_38457	-	Hypothetical protein
Phy00DWATL_38457	-	Carboxylesterases type-B serine active site. | Carboxylesterase family
Phy00DWB3G_38457	-	Hypothetical protein
Phy00DWC5W_38457	-	Yeast cell wall synthesis protein KRE9/KNH1 | Ser-Thr-rich glycosyl-phosphatidyl-inositol-anchored membrane family
Phy00DWANP_38457	-	Ferritin-like domain
Phy00DWEPA_38457	-	Carboxylesterases type-B signature 2. | Carboxylesterases type-B serine active site. | Carboxylesterase family
Phy00DWG6E_38457	-	Hypothetical protein
Phy00DWDLJ_38457	-	Hypothetical protein
Phy00DWDE7_38457	-	Tyrosine specific protein phosphatases family profile. | Alpha/beta hydrolase family | Dual specificity phosphatase, catalytic domain | Tyrosine specific protein phosphatases active site.
Phy00DWAYD_38457	-	Fungal cellulose binding domain | CBM1 (carbohydrate binding type-1) domain signature. | Cutinase | CBM1 (carbohydrate binding type-1) domain profile.
Phy00DWFFN_38457	-	Hypothetical protein
Phy00DWA8M_38457	-	Ankyrin repeat | Carboxylesterase family | Carboxylesterases type-B serine active site. | Ankyrin repeat region circular profile. | Ankyrin repeat profile.
Phy00DWG76_38457	-	Carboxylesterases type-B serine active site. | Carboxylesterase family
Phy00DWBRI_38457	-	Pectate lyase
Phy00DWDM0_38457	-	Tyrosinase and hemocyanins CuB-binding region signature. | Tyrosinase CuA-binding region signature. | Common central domain of tyrosinase | Tyosinase C-terminal domain
Phy00DWEFE_38457	-	Hypothetical protein
Phy00DWB0C_38457	-	Serine proteases, subtilase family, histidine active site. | Subtilase family | Serine proteases, subtilase family, serine active site. | Peptidase inhibitor I9
Phy00DWF1U_38457	-	Hypothetical protein
Phy00DW9D2_38457	-	Hypothetical protein
Phy00DW98M_38457	-	Glycosyl hydrolase family 61
Phy00DWD5I_38457	-	Pectate lyase
Phy00DWCXE_38457	-	Eukaryotic aspartyl protease | Peptidase family A1 domain profile.
Phy00DWB4L_38457	-	Hypothetical protein
Phy00DWBHK_38457	-	Hypothetical protein
Phy00DWD2F_38457	-	Alginate lyase
Phy00DWGGX_38457	Effector	Hypothetical protein
Phy00DWBQ3_38457	-	Hypothetical protein
Phy00DWAJF_38457	Effector	Cutinase
Phy00DWBLE_38457	-	Hypothetical protein
Phy00DWALW_38457	-	Thaumatin family | Thaumatin family profile.
Phy00DWALO_38457	-	Hypothetical protein
Phy00DWES2_38457	-	Lectin domain of ricin B chain profile. | Ricin-type beta-trefoil lectin domain
Phy00DWDEN_38457	-	Hypothetical protein
Phy00DWG1X_38457	-	Glycosyl hydrolases family 17
Phy00DWB5S_38457	-	alpha/beta hydrolase fold
Phy00DW9W1_38457	-	Hypothetical protein
Phy00DWFEW_38457	-	Hypothetical protein
Phy00DWEIB_38457	-	Hypothetical protein
Phy00DWD17_38457	Effector	ML domain
Phy00DWB10_38457	-	Isochorismatase family
Phy00DWERW_38457	-	Hypothetical protein
Phy00DWBHI_38457	-	Hypothetical protein
Phy00DWBLF_38457	-	Prokaryotic membrane lipoprotein lipid attachment site profile. | LysM domain profile.
Phy00DWE2W_38457	-	Domain of unknown function (DUF1966) | Alpha amylase, catalytic domain
Phy00DWD2O_38457	-	Hypothetical protein
Phy00DWDKW_38457	-	Putative stress-responsive nuclear envelope protein
Phy00DWF3H_38457	Effector	Hypothetical protein
Phy00DWEFI_38457	-	Glycosyl hydrolases family 18 | Chitinases family 18 active site.
Phy00DWDPZ_38457	Effector	Hypothetical protein
Phy00DWCG8_38457	-	Glycosyl hydrolase family 92 | Glycosyl hydrolase family 92 N-terminal domain
Phy00DWF43_38457	-	Cyclophilin-type peptidyl-prolyl cis-trans isomerase signature. | Cyclophilin type peptidyl-prolyl cis-trans isomerase/CLD | Cyclophilin-type peptidyl-prolyl cis-trans isomerase domain profile.
Phy00DW9MJ_38457	-	Hypothetical protein
Phy00DWG2Y_38457	-	Serine carboxypeptidase S28
Phy00DWGEN_38457	-	Hypothetical protein
Phy00DWDDF_38457	-	Hypothetical protein
Phy00DWCAJ_38457	-	Sedolisin domain profile. | Pro-kumamolisin, activation domain | Subtilase family
Phy00DWG8D_38457	-	S1/P1 Nuclease
Phy00DWAG5_38457	-	Glycosyl hydrolases family 43
Phy00DWA47_38457	Effector	Hypothetical protein
Phy00DWB4R_38457	-	Peptidase family M28
Phy00DWEOB_38457	-	Hypothetical protein
Phy00DWGI1_38457	Effector	Fungal cellulose binding domain | CBM1 (carbohydrate binding type-1) domain signature. | Chitin-binding type-1 domain profile. | CBM1 (carbohydrate binding type-1) domain profile.
Phy00DWAT8_38457	-	Ribonuclease T2 family histidine active site 2. | Ribonuclease T2 family | Ribonuclease T2 family histidine active site 1.
Phy00DWBNW_38457	-	Hypothetical protein
Phy00DWA2J_38457	Effector	Trm112p-like protein
Phy00DWA24_38457	Effector	Hypothetical protein
Phy00DWFU6_38457	-	Sedolisin domain profile. | Pro-kumamolisin, activation domain
Phy00DWB67_38457	-	Glycosyl hydrolase family 76
Phy00DWG0M_38457	-	Glycosyl hydrolase family 47
Phy00DWABU_38457	-	Histidine phosphatase superfamily (branch 2)
Phy00DWF8Q_38457	-	Glycosyl hydrolases family 35 putative active site. | Beta-galactosidase jelly roll domain | Beta-galactosidase, domain 3 | Beta-galactosidase, domain 2 | Glycosyl hydrolases family 35
Phy00DWDVE_38457	Effector	Hypothetical protein
Phy00DWGA8_38457	Effector	Hypothetical protein
Phy00DWB6B_38457	-	Hypothetical protein
Phy00DWEFA_38457	-	Glycosyl hydrolases family 6 | Glycosyl hydrolases family 6 signature 1. | Fungal cellulose binding domain | CBM1 (carbohydrate binding type-1) domain signature. | Glycosyl hydrolases family 6 signature 2. | CBM1 (carbohydrate binding type-1) domain profile.
Phy00DWBH1_38457	-	C-terminal domain of Sin3a protein | Paired amphipathic helix repeat | Sin3 family co-repressor | FAS1/BIgH3 domain profile. | PAH domain profile.
Phy00DWF1W_38457	Effector	Hypothetical protein
Phy00DWEHR_38457	-	Hypothetical protein
Phy00DWBYH_38457	-	Hypothetical protein
Phy00DW96W_38457	-	Peroxidase, family 2 | Heme haloperoxidase family profile.
Phy00DW9ZE_38457	-	Hypothetical protein
Phy00DWCLS_38457	-	Hypothetical protein
Phy00DWB4T_38457	-	S1/P1 Nuclease
Phy00DWCA8_38457	-	Hypothetical protein
Phy00DWAIO_38457	-	WSC domain profile. | Ribosomal protein L24 signature. | Ribosomal proteins L26 eukaryotic, L24P archaeal | WSC domain
Phy00DWAPT_38457	-	WSC domain profile. | Glycosyl hydrolase catalytic core | WSC domain
Phy00DWCPO_38457	-	Glycosyl hydrolase family 61
Phy00DWA0P_38457	-	Hypothetical protein
Phy00DWD1L_38457	-	LysM domain | LysM domain profile.
Phy00DWGD2_38457	-	Hypothetical protein
Phy00DW9RP_38457	-	DnaJ C terminal domain | DnaJ domain | dnaJ domain profile. | DnaJ central domain | Zinc finger CR-type profile.
Phy00DWET6_38457	-	Hypothetical protein
Phy00DWDNX_38457	-	Glycosyl hydrolase family 12
Phy00DWALD_38457	Effector	Hypothetical protein
Phy00DW9N3_38457	-	Glycosyl hydrolase family 53
Phy00DWAC4_38457	-	Hypothetical protein
Phy00DWDW7_38457	-	Bacterial alpha-L-rhamnosidase 6 hairpin glycosidase domain
Phy00DWALL_38457	-	Secretory lipase
Phy00DWCWZ_38457	-	Hypothetical protein
Phy00DWEL1_38457	-	Domain of unknown function (DUF1929) | Coagulation factors 5/8 type C domain (FA58C) profile. | F5/8 type C domain
Phy00DWG4R_38457	-	Gamma-glutamyltranspeptidase
Phy00DWC1C_38457	-	Starch binding domain | Glycosyl hydrolases family 15 | Glucoamylase active site region signature. | CBM20 (carbohydrate binding type-20) domain profile.
Phy00DWEEB_38457	-	Hypothetical protein
Phy00DWER6_38457	-	PCMH-type FAD-binding domain profile. | FAD binding domain | Berberine and berberine like | BTB/POZ domain | BTB domain profile.
Phy00DWDRQ_38457	-	Beta-galactosidase, domain 2 | Beta-galactosidase, domain 3 | Glycosyl hydrolases family 35 | Beta-galactosidase jelly roll domain
Phy00DWEEU_38457	-	Glycosyl hydrolases family 28 | Polygalacturonase active site.
Phy00DWG8J_38457	-	Prokaryotic membrane lipoprotein lipid attachment site profile.
Phy00DWDUB_38457	-	Hypothetical protein
Phy00DWE84_38457	-	Hypothetical protein
Phy00DWB9F_38457	-	Glycosyl hydrolase family 92 | Glycosyl hydrolase family 92 N-terminal domain
Phy00DWATN_38457	-	Hypothetical protein
Phy00DWB9I_38457	-	Cutinase
Phy00DW94J_38457	-	Sedolisin domain profile. | Pro-kumamolisin, activation domain
Phy00DWBQ7_38457	-	Glutaminase/Asparaginase C-terminal domain | Asparaginase / glutaminase active site signature 2. | Asparaginase / glutaminase domain profile. | Asparaginase, N-terminal | Asparaginase / glutaminase active site signature 1.
Phy00DWDAN_38457	-	Hypothetical protein
Phy00DWCWM_38457	-	Hypothetical protein
Phy00DWAPR_38457	-	FAD binding domain | PCMH-type FAD-binding domain profile.
Phy00DWAHE_38457	-	Cellulase (glycosyl hydrolase family 5) | Fungal cellulose binding domain | Carbohydrate binding domain X2 | CBM1 (carbohydrate binding type-1) domain signature. | CBM1 (carbohydrate binding type-1) domain profile.
Phy00DWDOK_38457	-	Hypothetical protein
Phy00DWEL0_38457	-	WSC domain profile. | Domain of unknown function (DUF1929) | Glyoxal oxidase N-terminus | WSC domain
Phy00DWB97_38457	-	Hypothetical protein
Phy00DW9EB_38457	-	Hypothetical protein
Phy00DWA9N_38457	-	Hypothetical protein
Phy00DWFF8_38457	-	Hypothetical protein
Phy00DWA4H_38457	-	Hypothetical protein
Phy00DWDMZ_38457	-	Peptidase A4 family
Phy00DWEKZ_38457	-	Carboxylesterases type-B signature 2. | Carboxylesterases type-B serine active site. | Carboxylesterase family
Phy00DWAM9_38457	Effector	Hypothetical protein
Phy00DWDLM_38457	-	Protein kinase domain profile. | Protein kinase domain | Serine/Threonine protein kinases active-site signature. | Protein kinases ATP-binding region signature.
Phy00DWBO0_38457	-	Hypothetical protein
Phy00DW9DG_38457	-	GMC oxidoreductases signature 2. | GMC oxidoreductase
Phy00DWBFZ_38457	-	Amidase
Phy00DWB0J_38457	-	Hypothetical protein
Phy00DWDUF_38457	Effector	Fungal hydrophobin
Phy00DW97N_38457	-	Egh16-like virulence factor
Phy00DWFSW_38457	Effector	Hypothetical protein
Phy00DWCS8_38457	-	Retinoic acid induced 16-like protein
Phy00DWC0F_38457	-	Hypothetical protein
Phy00DWFDO_38457	-	Ribonuclease T2 family histidine active site 2. | Ribonuclease T2 family | Ribonuclease T2 family histidine active site 1.
Phy00DWEI6_38457	-	Hypothetical protein
Phy00DWA1D_38457	-	Hypothetical protein
Phy00DWCBN_38457	Effector	Hypothetical protein
Phy00DWG4N_38457	Effector	ABC transporter
Phy00DWAHF_38457	-	Alpha galactosidase C-terminal beta sandwich domain | Alpha galactosidase A
Phy00DWB3U_38457	-	Tht1-like nuclear fusion protein
Phy00DWDPW_38457	-	Hypothetical protein
Phy00DWB7G_38457	-	Hypothetical protein
Phy00DWF53_38457	-	Peptidase family S41
Phy00DWFP2_38457	-	Hypothetical protein
Phy00DWG8I_38457	-	Glycosyl hydrolases family 16 (GH16) domain profile. | Glycosyl hydrolases family 16
Phy00DWERG_38457	-	Hypothetical protein
Phy00DWDBU_38457	-	Fungal cellulose binding domain | CBM1 (carbohydrate binding type-1) domain profile.
Phy00DWC0K_38457	-	Glycosyl hydrolase family 61
Phy00DW9X3_38457	-	GDSL-like Lipase/Acylhydrolase family
Phy00DWGIM_38457	-	Hypothetical protein
Phy00DWEXX_38457	-	TAP-like protein | alpha/beta hydrolase fold
Phy00DWA2G_38457	-	Chitinases family 18 active site. | Fungal cellulose binding domain | CBM1 (carbohydrate binding type-1) domain signature. | Glycosyl hydrolases family 18 | CBM1 (carbohydrate binding type-1) domain profile.
Phy00DWEQO_38457	-	Fungal cellulose binding domain | CBM1 (carbohydrate binding type-1) domain signature. | CBM1 (carbohydrate binding type-1) domain profile.
Phy00DWCOK_38457	-	Glycosyl hydrolases family 26 (GH26) domain profile. | Glycosyl hydrolase family 26
Phy00DWFV0_38457	-	Purine nucleoside permease (NUP)
Phy00DWE5T_38457	-	Carboxylesterases type-B serine active site. | Carboxylesterase family
Phy00DWCRO_38457	-	Protein of unknown function, DUF604
Phy00DWA6F_38457	-	Glycosyl hydrolases family 16 (GH16) domain profile. | Glycosyl hydrolases family 16
Phy00DWDRX_38457	-	Hypothetical protein
Phy00DWFJD_38457	-	Pectate lyase
Phy00DWDC9_38457	-	Glycosyl hydrolases family 17
Phy00DWBAW_38457	-	Glucanosyltransferase
Phy00DWEQI_38457	-	SMP-30/Gluconolactonase/LRE-like region
Phy00DWBJ0_38457	-	Mannosyltransferase putative
Phy00DWFQZ_38457	-	Fungal cellulose binding domain | CBM1 (carbohydrate binding type-1) domain profile.
Phy00DWAJZ_38457	-	Hypothetical protein
Phy00DWADC_38457	-	Histidine phosphatase superfamily (branch 2)
Phy00DWBL8_38457	Effector	Hypothetical protein
Phy00DWBF9_38457	-	Cupin
Phy00DWGFW_38457	-	Glycosyl hydrolase family 65 central catalytic domain | Glycosyl hydrolase family 65, N-terminal domain
Phy00DWFIU_38457	-	Histidine phosphatase superfamily (branch 2)
Phy00DWAYU_38457	-	Hypothetical protein
Phy00DWB0M_38457	-	Glycosyl hydrolase family 92 | Glycosyl hydrolase family 92 N-terminal domain
Phy00DWFNL_38457	-	Hypothetical protein
Phy00DW9XJ_38457	Effector	Hypothetical protein
Phy00DWE8L_38457	-	Glycosyl hydrolase family 71
Phy00DWAOU_38457	-	PA domain | Subtilase family | Fn3-like domain | Serine proteases, subtilase family, serine active site. | Serine proteases, subtilase family, histidine active site.
Phy00DWFX7_38457	Effector	Hypothetical protein
Phy00DWEOC_38457	-	Ubiquitin 3 binding protein But2 C-terminal domain
Phy00DWCKG_38457	-	Hypothetical protein
Phy00DWC5M_38457	-	Zinc carboxypeptidase
Phy00DW9LR_38457	Effector	Hypothetical protein
Phy00DWCNB_38457	-	Hypothetical protein
Phy00DWGAQ_38457	-	Hypothetical protein
Phy00DWDXG_38457	-	Glycosyl hydrolase catalytic core
Phy00DWA56_38457	-	Ribosomal protein L1 signature. | Ribosomal protein L1p/L10e family
Phy00DWCHK_38457	-	GMC oxidoreductases signature 2. | GMC oxidoreductase
Phy00DWG42_38457	-	Pectinesterase
Phy00DWEF9_38457	-	Cellulase (glycosyl hydrolase family 5) | Glycosyl hydrolases family 5 signature. | Fungal cellulose binding domain | CBM1 (carbohydrate binding type-1) domain signature. | CBM1 (carbohydrate binding type-1) domain profile.
Phy00DWD4I_38457	-	Hydrophobic surface binding protein A
Phy00DWFBX_38457	-	Arginase family signature. | Arginase family | Arginase family profile.
Phy00DW9H3_38457	-	Glucanosyltransferase
Phy00DWCOV_38457	-	Glycosyl hydrolase family 12
Phy00DWDOI_38457	-	Hypothetical protein
Phy00DWBHH_38457	-	Glucanosyltransferase
Phy00DWEPU_38457	-	CRISP family signature 1. | Cysteine-rich secretory protein family
Phy00DWC1O_38457	-	Glycosyl hydrolases family 28 | Polygalacturonase active site.
Phy00DWE68_38457	-	GDSL-like Lipase/Acylhydrolase
Phy00DWEX0_38457	-	Beta-glucosidase (SUN family)
Phy00DW9V9_38457	-	WSC domain profile. | WSC domain
Phy00DWEK0_38457	-	Arginase family signature. | Arginase family | Arginase family profile. | Prokaryotic membrane lipoprotein lipid attachment site profile.
Phy00DWA02_38457	-	Hypothetical protein
Phy00DWCY7_38457	Effector	Hypothetical protein
Phy00DWD7D_38457	-	Beta-galactosidase, domain 2 | Beta-galactosidase, domain 3 | Glycosyl hydrolases family 35 | Beta-galactosidase jelly roll domain
Phy00DW9ZA_38457	-	Hypothetical protein
Phy00DWCOL_38457	-	Hypothetical protein
Phy00DWB0P_38457	-	Sedolisin domain profile. | Serine proteases, subtilase family, serine active site. | Pro-kumamolisin, activation domain | Subtilase family
Phy00DWDB8_38457	-	Hypothetical protein
Phy00DWBTW_38457	-	HORMA domain | HORMA domain profile.
Phy00DWDNE_38457	-	Glycosyl hydrolase family 3 C-terminal domain | Glycosyl hydrolases family 3 active site. | Fibronectin type III-like domain | Glycosyl hydrolase family 3 N terminal domain
Phy00DWCFB_38457	-	Hypothetical protein
Phy00DWCJK_38457	-	Hypothetical protein
Phy00DWEAT_38457	-	Alpha-galactosidase signature. | Alpha galactosidase C-terminal beta sandwich domain | Alpha galactosidase A
Phy00DWDZ0_38457	-	Glycosyltransferase sugar-binding region containing DXD motif
Phy00DW96M_38457	-	Hypothetical protein
Phy00DWEEN_38457	-	Hypothetical protein
Phy00DWD7S_38457	-	Chitin recognition or binding domain signature. | Polysaccharide deacetylase | Chitin recognition protein | NodB homology domain profile. | Chitin-binding type-1 domain profile.
Phy00DW9CK_38457	-	FAD binding domain | Berberine and berberine like | PCMH-type FAD-binding domain profile.
Phy00DWAPP_38457	-	Cutinase | Cutinase, serine active site.
Phy00DWCOS_38457	-	Glycosyl hydrolase family 92 | Glycosyl hydrolase family 92 N-terminal domain
Phy00DWAIZ_38457	-	Hypothetical protein
Phy00DWEJ5_38457	-	DnaJ domain | dnaJ domain profile. | TPR repeat region circular profile. | TPR repeat profile. | Tetratricopeptide repeat
Phy00DWB0H_38457	-	Kelch motif
Phy00DWA7O_38457	-	Glycosyl hydrolases family 18 | Chitinases family 18 active site.
Phy00DWFTL_38457	-	Hypothetical protein
Phy00DWBHN_38457	-	Glucosidase II beta subunit-like protein
Phy00DWCJT_38457	-	Hypothetical protein
Phy00DWAZ3_38457	-	Hypothetical protein
Phy00DWBNK_38457	-	Hypothetical protein
Phy00DWAF7_38457	-	Glycosyl hydrolases family 28
Phy00DWACR_38457	-	Pectinesterase signature 2. | Pectinesterase
Phy00DWB7Z_38457	-	60s Acidic ribosomal protein
Phy00DWEU5_38457	-	Glycosyl hydrolase family 61
Phy00DWFWT_38457	-	Polysaccharide deacetylase | NodB homology domain profile.
Phy00DWEHC_38457	-	D-isomer specific 2-hydroxyacid dehydrogenase, NAD binding domain | D-isomer specific 2-hydroxyacid dehydrogenases signature 3. | D-isomer specific 2-hydroxyacid dehydrogenase, catalytic domain
Phy00DWE91_38457	Effector	Peroxidase, family 2 | Heme haloperoxidase family profile.
Phy00DW94T_38457	-	Hypothetical protein
Phy00DW9V5_38457	-	Endoplasmic Reticulum Oxidoreductin 1 (ERO1)
Phy00DWDSW_38457	-	Cupin domain | Ethanolamine utilisation protein EutQ
Phy00DWEHG_38457	-	Hypothetical protein
Phy00DWA4I_38457	-	CFEM domain
Phy00DWF7P_38457	-	Hypothetical protein
Phy00DWAT0_38457	-	Hypothetical protein
Phy00DWCYY_38457	-	Thioredoxin domain profile. | Thioredoxin family active site. | Thioredoxin
Phy00DWFV4_38457	-	GMC oxidoreductases signature 2. | GMC oxidoreductase
Phy00DWFZ0_38457	-	Calcineurin-like phosphoesterase
Phy00DWAQB_38457	-	LysM domain | LysM domain profile.
Phy00DWDZH_38457	-	Hypothetical protein
Phy00DWF8T_38457	-	Hypothetical protein
Phy00DW9DQ_38457	-	Glycosyl hydrolases family 28 | Polygalacturonase active site.
Phy00DWFP0_38457	-	Glycosyl hydrolase family 53
Phy00DWFE1_38457	-	Phosphoesterase family
Phy00DWEFT_38457	-	Dioxygenase
Phy00DWB5Q_38457	-	Sulfatases signature 1. | Sulfatase
Phy00DWCFV_38457	-	Purine nucleoside permease (NUP)
Phy00DWDNV_38457	-	Hypothetical protein
Phy00DW9DI_38457	-	Peroxidase, family 2 | Heme haloperoxidase family profile.
Phy00DWG21_38457	-	Alpha-L-arabinofuranosidase C-terminal domain
Phy00DWAKQ_38457	-	Eukaryotic aspartyl protease | Peptidase family A1 domain profile.
Phy00DW9CL_38457	-	FAD binding domain | Berberine and berberine like | PCMH-type FAD-binding domain profile.
Phy00DWCWI_38457	-	Metal-independent alpha-mannosidase (GH125)
Phy00DWCSV_38457	-	Glycosyl hydrolase family 81 C-terminal domain | Glycosyl hydrolase family 81 N-terminal domain
Phy00DWFHU_38457	-	Hypothetical protein
Phy00DWCX9_38457	Effector	Hypothetical protein
Phy00DWFER_38457	-	short chain dehydrogenase
Phy00DW9LS_38457	-	Hypothetical protein
Phy00DWFQK_38457	-	Carboxylesterases type-B signature 2. | Carboxylesterases type-B serine active site. | Carboxylesterase family
Phy00DWDJZ_38457	-	Protein of unknown function (DUF3455)
Phy00DW9UB_38457	-	Hypothetical protein
Phy00DWBCG_38457	-	Serine carboxypeptidase S28
Phy00DWCG7_38457	-	Hypothetical protein
Phy00DW9QZ_38457	-	SUN domain profile. | Sad1 / UNC-like C-terminal
Phy00DWAN2_38457	-	FAD binding domain | PCMH-type FAD-binding domain profile.
Phy00DWCF2_38457	-	Hypothetical protein
Phy00DWCO9_38457	-	Fungal protein of unknown function (DUF2015)
Phy00DWDH3_38457	-	Ser-Thr-rich glycosyl-phosphatidyl-inositol-anchored membrane family
Phy00DWA0Q_38457	Effector	Hypothetical protein
Phy00DWBCH_38457	-	Thioredoxin domain profile. | Thioredoxin family active site. | Thioredoxin | Endoplasmic reticulum protein ERp29, C-terminal domain
Phy00DWDO9_38457	-	Hypothetical protein
Phy00DWFIN_38457	-	Alpha-L-arabinofuranosidase B, catalytic | Alpha-L-arabinofuranosidase B (ABFB) domain
Phy00DWCFC_38457	-	Peptidase A4 family
Phy00DWCHQ_38457	-	Glycosyl hydrolases family 16 (GH16) domain profile.
Phy00DW9M3_38457	-	Hypothetical protein
Phy00DWASL_38457	-	Hypothetical protein
Phy00DW95P_38457	-	Eukaryotic-type carbonic anhydrase | Prokaryotic membrane lipoprotein lipid attachment site profile. | Alpha-carbonic anhydrases profile.
Phy00DWEP9_38457	-	Hypothetical protein
Phy00DWD7T_38457	-	Hypothetical protein
Phy00DWFJ5_38457	-	Hypothetical protein
Phy00DW9LP_38457	-	Domain of unknown function (DUF5127) | Domain of unknown function (DUF1793) | Domain of unknown function (DUF4965)
Phy00DWCK0_38457	-	Cellulase (glycosyl hydrolase family 5)
Phy00DW96R_38457	-	UTP--glucose-1-phosphate uridylyltransferase
Phy00AERO3_61186	Effector	Hypothetical protein
Phy00AEVYI_61186	-	Hypothetical protein
Phy00AER7K_61186	-	Hypothetical protein
Phy00AEXHQ_61186	Effector	Chitin recognition or binding domain signature. | Fungal cellulose binding domain | CBM1 (carbohydrate binding type-1) domain signature. | Chitin-binding type-1 domain profile. | CBM1 (carbohydrate binding type-1) domain profile.
Phy00AERA4_61186	Effector	Necrosis inducing protein (NPP1)
Phy00AESHF_61186	Effector	Hypothetical protein
Phy00AERFD_61186	-	Hypothetical protein
Phy00AES9W_61186	-	Carboxylesterases type-B signature 2. | Carboxylesterases type-B serine active site. | Carboxylesterase family
Phy00AERAB_61186	-	Glycosyl hydrolase family 61
Phy00AERPM_61186	-	Hypothetical protein
Phy00AEYK4_61186	-	Glycosyl hydrolase catalytic core
Phy00AETPT_61186	-	WSC domain profile. | WSC domain | Domain of unknown function (DUF1996)
Phy00AETRG_61186	-	Serine carboxypeptidase | Serine carboxypeptidases, serine active site. | Carboxypeptidase Y pro-peptide | Serine carboxypeptidases, histidine active site.
Phy00AES9N_61186	-	Carboxylesterases type-B serine active site. | Carboxylesterase family
Phy00AEVVI_61186	-	Deuterolysin metalloprotease (M35) family
Phy00AEUV4_61186	-	Cellulase (glycosyl hydrolase family 5) | Glycosyl hydrolases family 5 signature. | Fungal cellulose binding domain | CBM1 (carbohydrate binding type-1) domain signature. | CBM1 (carbohydrate binding type-1) domain profile.
Phy00AEWUQ_61186	-	Alpha-N-acetylglucosaminidase (NAGLU) C-terminal domain | Alpha-N-acetylglucosaminidase (NAGLU) tim-barrel domain
Phy00AEVQW_61186	-	Domain of unknown function (DUF1966) | Alpha amylase, catalytic domain
Phy00AETNC_61186	-	Glycosyl hydrolases family 28
Phy00AEV3E_61186	-	Glycosyl hydrolase family 47
Phy00AEUV0_61186	-	Glycosyl hydrolases family 28 | Polygalacturonase active site.
Phy00AET0B_61186	-	Eukaryotic aspartyl protease | Peptidase family A1 domain profile. | Eukaryotic and viral aspartyl proteases active site.
Phy00AES5D_61186	-	FAD binding domain | PCMH-type FAD-binding domain profile.
Phy00AEVDH_61186	-	Hypothetical protein
Phy00AEVZY_61186	-	Glycosyl hydrolases family 17
Phy00AEXB3_61186	-	Hypothetical protein
Phy00AEROZ_61186	Effector	Hypothetical protein
Phy00AEY7G_61186	-	Pectinesterase
Phy00AEU3K_61186	-	Ferritin-like domain
Phy00AETQE_61186	Effector	Hypothetical protein
Phy00AEVKR_61186	-	Hypothetical protein
Phy00AERW3_61186	-	Bacterial alpha-L-rhamnosidase 6 hairpin glycosidase domain
Phy00AESEF_61186	-	Serine carboxypeptidase | Serine carboxypeptidases, serine active site. | Serine carboxypeptidases, histidine active site.
Phy00AET4R_61186	-	KEN domain profile. | Ribonuclease 2-5A | Protein kinase domain profile. | Protein kinase domain | Serine/Threonine protein kinases active-site signature.
Phy00AEREG_61186	-	Hypothetical protein
Phy00AEW8V_61186	-	Hypothetical protein
Phy00AEX7B_61186	-	Metal-independent alpha-mannosidase (GH125)
Phy00AERN4_61186	-	Hypothetical protein
Phy00AESXH_61186	-	EF-hand calcium-binding domain profile. | EF-hand calcium-binding domain.
Phy00AEXIU_61186	-	Glycosyl hydrolases family 32 N-terminal domain | Glycosyl hydrolases family 32 active site. | Glycosyl hydrolases family 32 C terminal | Prokaryotic membrane lipoprotein lipid attachment site profile.
Phy00AES9Z_61186	-	Domain of unknown function (DUF1929) | Coagulation factors 5/8 type C domain (FA58C) profile. | F5/8 type C domain
Phy00AEUSM_61186	-	Glucanosyltransferase
Phy00AETBO_61186	-	GMC oxidoreductases signature 2. | GMC oxidoreductases signature 1. | GMC oxidoreductase
Phy00AETV2_61186	-	SMP-30/Gluconolactonase/LRE-like region
Phy00AERES_61186	-	Glucosidase II beta subunit-like protein
Phy00AEU5L_61186	-	Protein of unknown function (DUF3455)
Phy00AEVMA_61186	-	Glucosyltransferase 24 | UDP-glucose:Glycoprotein Glucosyltransferase | Thioredoxin-like domain
Phy00AEYDI_61186	-	Hypothetical protein
Phy00AEXLU_61186	-	Hypothetical protein
Phy00AEX3C_61186	-	Hypothetical protein
Phy00AET44_61186	-	Serine carboxypeptidase S28
Phy00AETQC_61186	-	Hypothetical protein
Phy00AEWNI_61186	-	Hypothetical protein
Phy00AEW7M_61186	-	Sedolisin domain profile. | Pro-kumamolisin, activation domain | Serine proteases, subtilase family, serine active site. | Subtilase family
Phy00AERVG_61186	-	Prokaryotic membrane lipoprotein lipid attachment site profile. | Zinc carboxypeptidase
Phy00AEXQU_61186	-	Hypothetical protein
Phy00AESNY_61186	-	Phosphoesterase family
Phy00AES8O_61186	-	Hypothetical protein
Phy00AEXI3_61186	Effector	Hypothetical protein
Phy00AERR6_61186	-	Tyrosinase and hemocyanins CuB-binding region signature. | Tyrosinase CuA-binding region signature. | Common central domain of tyrosinase | Tyosinase C-terminal domain
Phy00AETRZ_61186	Effector	Hypothetical protein
Phy00AEV1X_61186	-	Starch binding domain | Glycosyl hydrolases family 15 | Glucoamylase active site region signature. | CBM20 (carbohydrate binding type-20) domain profile.
Phy00AETJ6_61186	Effector	Beta-lactamase enzyme family
Phy00AEU7Q_61186	-	Cytochrome P450 cysteine heme-iron ligand signature. | Cytochrome P450
Phy00AEYDH_61186	-	Glycosyl hydrolase family 12
Phy00AES6U_61186	-	Hypothetical protein
Phy00AEV8X_61186	-	CFEM domain
Phy00AEU2P_61186	-	FAD binding domain | PCMH-type FAD-binding domain profile.
Phy00AEYDU_61186	-	Peptidase dimerisation domain | ArgE / dapE / ACY1 / CPG2 / yscS family signature 2. | Peptidase family M20/M25/M40
Phy00AEXNQ_61186	-	Pectinesterase signature 2. | Pectinesterase
Phy00AETM7_61186	-	Serine carboxypeptidase | Serine carboxypeptidases, serine active site. | Serine carboxypeptidases, histidine active site.
Phy00AEVVY_61186	Effector	Hypothetical protein
Phy00AESYD_61186	-	Cellulase (glycosyl hydrolase family 5)
Phy00AEV58_61186	-	Amidohydrolase
Phy00AETY1_61186	Effector	Necrosis inducing protein (NPP1)
Phy00AETIC_61186	Effector	Hypothetical protein
Phy00AEUP6_61186	-	Hypothetical protein
Phy00AEWGK_61186	-	Glycosyl hydrolases family 28
Phy00AES5K_61186	-	Peptidase family S41
Phy00AEU3L_61186	-	FAD binding domain | Berberine and berberine like | PCMH-type FAD-binding domain profile.
Phy00AETQU_61186	Effector	Hypothetical protein
Phy00AEXXF_61186	-	PAH domain profile. | C-terminal domain of Sin3a protein | Paired amphipathic helix repeat | Sin3 family co-repressor | FAS1/BIgH3 domain profile.
Phy00AEX10_61186	-	Hypothetical protein
Phy00AEYHM_61186	-	Hypothetical protein
Phy00AEVX1_61186	-	Glycosyl hydrolase family 3 C-terminal domain | Fibronectin type III-like domain | Glycosyl hydrolases family 3 active site. | Glycosyl hydrolase family 3 N terminal domain
Phy00AEX65_61186	-	Hypothetical protein
Phy00AEXBT_61186	-	Hypothetical protein
Phy00AEYEI_61186	-	Glutaminase/Asparaginase C-terminal domain | Asparaginase / glutaminase active site signature 2. | Asparaginase / glutaminase domain profile. | Asparaginase, N-terminal | Asparaginase / glutaminase active site signature 1.
Phy00AEYJQ_61186	-	Glycosyl hydrolases family 16 (GH16) domain profile.
Phy00AEUUR_61186	-	Hypothetical protein
Phy00AESPG_61186	-	Purine nucleoside permease (NUP)
Phy00AESD6_61186	-	Multicopper oxidases signature 1. | Multicopper oxidase | Multicopper oxidases signature 2.
Phy00AET6O_61186	-	Hypothetical protein
Phy00AEY4O_61186	-	Hypothetical protein
Phy00AEVZH_61186	-	SUN domain profile. | Sad1 / UNC-like C-terminal
Phy00AEUCI_61186	-	Glycosyl hydrolase family 3 C-terminal domain | Fibronectin type III-like domain | Glycosyl hydrolase family 3 N terminal domain
Phy00AEU7S_61186	-	Hypothetical protein
Phy00AEYDA_61186	-	Hypothetical protein
Phy00AEVIO_61186	Effector	FAD binding domain
Phy00AERNG_61186	-	Glycosyl hydrolase catalytic core
Phy00AEVBP_61186	-	Hypothetical protein
Phy00AEUHA_61186	-	Glycosyl hydrolase family 71
Phy00AEVAE_61186	-	Hypothetical protein
Phy00AESJP_61186	-	Glucanosyltransferase | X8 domain
Phy00AEWCF_61186	-	Alpha-L-arabinofuranosidase C-terminal domain
Phy00AEYBJ_61186	-	GMC oxidoreductases signature 1. | GMC oxidoreductase
Phy00AEUFJ_61186	-	FAD binding domain | PCMH-type FAD-binding domain profile.
Phy00AEUZ1_61186	-	Hypothetical protein
Phy00AEUK1_61186	-	Protein of unknown function (DUF3494)
Phy00AEY1H_61186	-	Glycosyl hydrolase family 92 | Glycosyl hydrolase family 92 N-terminal domain
Phy00AEWZR_61186	Effector	Plastocyanin-like domain
Phy00AEWWH_61186	-	Beta-galactosidase, domain 2 | Beta-galactosidase, domain 3 | Glycosyl hydrolases family 35 | Beta-galactosidase jelly roll domain
Phy00AETRF_61186	-	Serine carboxypeptidase
Phy00AESCQ_61186	-	Mannosyltransferase putative
Phy00AEV6A_61186	-	FAD binding domain | PCMH-type FAD-binding domain profile.
Phy00AEXX5_61186	-	Sedolisin domain profile. | Pro-kumamolisin, activation domain
Phy00AEUF3_61186	Effector	Hypothetical protein
Phy00AEXXM_61186	-	LicD family
Phy00AEV9T_61186	-	Glycosyl hydrolase family 76
Phy00AERWK_61186	-	Hypothetical protein
Phy00AET6P_61186	-	CFEM domain
Phy00AEY1S_61186	-	Yeast cell wall synthesis protein KRE9/KNH1 | Ser-Thr-rich glycosyl-phosphatidyl-inositol-anchored membrane family
Phy00AEVUL_61186	-	Carboxylesterases type-B signature 2. | Carboxylesterases type-B serine active site. | Carboxylesterase family
Phy00AEVS1_61186	-	Glycosyltransferase sugar-binding region containing DXD motif
Phy00AESE8_61186	-	Isochorismatase family
Phy00AEYAY_61186	-	Heterokaryon incompatibility protein Het-C
Phy00AEW79_61186	-	Galactose oxidase, central domain | F5/8 type C domain | Coagulation factors 5/8 type C domain (FA58C) profile. | Domain of unknown function (DUF1929) | Kelch motif
Phy00AEWKF_61186	-	Glycosyl hydrolase family 7
Phy00AET6W_61186	-	Histidine phosphatase superfamily (branch 2)
Phy00AES1H_61186	-	GDSL-like Lipase/Acylhydrolase family
Phy00AETXN_61186	-	Hypothetical protein
Phy00AEV0B_61186	-	Hypothetical protein
Phy00AEWO0_61186	-	Hypothetical protein
Phy00AESJM_61186	-	Glycosyl hydrolases family 17 | Glycosyl hydrolases family 17 signature.
Phy00AES8L_61186	-	FAD binding domain | Berberine and berberine like | PCMH-type FAD-binding domain profile.
Phy00AETHS_61186	-	Glycosyl hydrolases family 18 | Chitinases family 18 active site. | LysM domain | LysM domain profile.
Phy00AET3S_61186	-	Glycosyl hydrolase family 47
Phy00AEUPZ_61186	-	CFEM domain
Phy00AESMM_61186	-	Zinc carboxypeptidases, zinc-binding region 1 signature. | Epoxide hydrolase N terminus | Zinc carboxypeptidase
Phy00AESD2_61186	-	Cutinase
Phy00AEUGG_61186	-	Hypothetical protein
Phy00AERB5_61186	-	Prokaryotic membrane lipoprotein lipid attachment site profile.
Phy00AERI3_61186	-	Hypothetical protein
Phy00AES89_61186	-	Hypothetical protein
Phy00AETRQ_61186	-	Fungal cellulose binding domain | CBM1 (carbohydrate binding type-1) domain profile.
Phy00AESP0_61186	-	Glycosyl hydrolase family 61
Phy00AEWKX_61186	-	Hypothetical protein
Phy00AEU9Y_61186	-	Hypothetical protein
Phy00AESCY_61186	-	Uncharacterized conserved protein (DUF2183)
Phy00AES0F_61186	-	Glycosyl hydrolases family 31 | Galactose mutarotase-like | N-terminal barrel of NtMGAM and CtMGAM, maltase-glucoamylase | Glycosyl hydrolases family 31 signature 2. | Glycosyl hydrolases family 31 active site.
Phy00AEVGT_61186	-	Arylsulfotransferase (ASST)
Phy00AESPS_61186	-	Eukaryotic aspartyl protease | Peptidase family A1 domain profile.
Phy00AEVOL_61186	-	Hypothetical protein
Phy00AET3Q_61186	-	Hypothetical protein
Phy00AEVN6_61186	-	Vacuolar protein sorting-associated protein 62
Phy00AETVL_61186	-	Fungal cellulose binding domain | CBM1 (carbohydrate binding type-1) domain signature. | CBM1 (carbohydrate binding type-1) domain profile.
Phy00AEWQF_61186	-	Glucanosyltransferase
Phy00AEYJR_61186	-	Amidase
Phy00AEVVB_61186	-	Histidine phosphatase superfamily (branch 1)
Phy00AET7W_61186	-	Fungal cellulose binding domain | CBM1 (carbohydrate binding type-1) domain profile.
Phy00AESMX_61186	-	Hypothetical protein
Phy00AEVAR_61186	-	Polysaccharide deacetylase | NodB homology domain profile.
Phy00AEYEH_61186	Effector	Egh16-like virulence factor
Phy00AEUVI_61186	-	Glycosyl hydrolases family 6 signature 1. | Glycosyl hydrolases family 6 | Fungal cellulose binding domain | CBM1 (carbohydrate binding type-1) domain signature. | Glycosyl hydrolases family 6 signature 2. | CBM1 (carbohydrate binding type-1) domain profile.
Phy00AEYJI_61186	Effector	Cerato-platanin
Phy00AEWZO_61186	-	Tyrosinase and hemocyanins CuB-binding region signature. | Common central domain of tyrosinase
Phy00AEST5_61186	-	S1/P1 Nuclease
Phy00AETJS_61186	-	Hypothetical protein
Phy00AEXI0_61186	-	Tyrosinase and hemocyanins CuB-binding region signature. | Common central domain of tyrosinase | Tyosinase C-terminal domain
Phy00AEV8E_61186	-	Hypothetical protein
Phy00AEW9L_61186	-	Eukaryotic aspartyl protease | Peptidase family A1 domain profile. | Eukaryotic and viral aspartyl proteases active site.
Phy00AERT3_61186	-	Hypothetical protein
Phy00AEYEQ_61186	-	Fungal cellulose binding domain | CBM1 (carbohydrate binding type-1) domain signature. | Glycoside hydrolase 131 catalytic N-terminal domain | CBM1 (carbohydrate binding type-1) domain profile.
Phy00AET42_61186	Effector	Hypothetical protein
Phy00AESZX_61186	-	GMC oxidoreductases signature 2. | Cytochrome domain of cellobiose dehydrogenase | GMC oxidoreductases signature 1. | GMC oxidoreductase
Phy00AEYIX_61186	-	Hypothetical protein
Phy00AEWQA_61186	-	Egh16-like virulence factor
Phy00AEVPG_61186	-	Hypothetical protein
Phy00AEWAS_61186	-	Hypothetical protein
Phy00AETIQ_61186	-	Glycosyl hydrolase family 71
Phy00AET8H_61186	-	Pectate lyase
Phy00AEULY_61186	-	Hypothetical protein
Phy00AESX0_61186	-	Plant heme peroxidase family profile. | Peroxidase
Phy00AEY19_61186	-	Hypothetical protein
Phy00AEVKD_61186	-	Multicopper oxidase | Multicopper oxidases signature 2.
Phy00AETAL_61186	Effector	Fungal hydrophobin
Phy00AEVWA_61186	Effector	Hypothetical protein
Phy00AEVKX_61186	-	Peptidase A4 family
Phy00AEWJX_61186	-	PA14 domain profile. | GLEYA domain
Phy00AEVPQ_61186	-	CFEM domain
Phy00AES04_61186	-	Esterase-like activity of phytase
Phy00AESH0_61186	Effector	Trm112p-like protein
Phy00AEXJA_61186	-	Hypothetical protein
Phy00AEVQR_61186	-	Cellulase (glycosyl hydrolase family 5) | Fungal cellulose binding domain | Carbohydrate binding domain X2 | CBM1 (carbohydrate binding type-1) domain signature. | CBM1 (carbohydrate binding type-1) domain profile.
Phy00AETL2_61186	-	Cytochrome P450 cysteine heme-iron ligand signature. | Cytochrome P450
Phy00AEV2I_61186	-	Histidine phosphatase superfamily (branch 2)
Phy00AEVAC_61186	-	Methyltransferase domain
Phy00AEWUG_61186	-	Hypothetical protein
Phy00AEVBS_61186	Effector	Hypothetical protein
Phy00AEWNU_61186	-	Hypothetical protein
Phy00AEUNM_61186	-	Hypothetical protein
Phy00AES9C_61186	-	Glucanosyltransferase
Phy00AEUTR_61186	-	Hypothetical protein
Phy00AEWCV_61186	-	Carboxylesterases type-B serine active site. | Carboxylesterase family
Phy00AEU48_61186	-	Hypothetical protein
Phy00AEWZE_61186	-	Serine carboxypeptidase S28
Phy00AEWJS_61186	-	Serine proteases, subtilase family, histidine active site. | Subtilase family | Serine proteases, subtilase family, serine active site. | Peptidase inhibitor I9
Phy00AEUKA_61186	-	Hypothetical protein
Phy00AEXDX_61186	-	Glycosyl hydrolases family 28
Phy00AESEG_61186	-	Sedolisin domain profile. | Serine proteases, subtilase family, serine active site. | Pro-kumamolisin, activation domain | Subtilase family
Phy00AEXDG_61186	-	Histidine phosphatase superfamily (branch 2)
Phy00AESWX_61186	-	Beta-glucosidase (SUN family)
Phy00AETH7_61186	-	PAN domain
Phy00AEVFJ_61186	-	HORMA domain | HORMA domain profile.
Phy00AERR3_61186	-	Hypothetical protein
Phy00AEYF1_61186	-	Hypothetical protein
Phy00AEYBE_61186	-	WSC domain profile. | WSC domain
Phy00AEVSX_61186	-	Hypothetical protein
Phy00AEXZF_61186	-	Trypsin | Serine proteases, trypsin family, histidine active site. | Serine proteases, trypsin family, serine active site. | Serine proteases, trypsin domain profile.
Phy00AERWG_61186	-	Glycosyl hydrolase family 61
Phy00AEW5X_61186	-	Wyosine base formation | Flavodoxin-like domain profile. | Radical SAM superfamily | Flavodoxin | Glycosyl hydrolase family 61
Phy00AEY43_61186	-	GMC oxidoreductases signature 2. | GMC oxidoreductase
Phy00AESU7_61186	-	DnaJ domain | dnaJ domain profile. | TPR repeat region circular profile. | TPR repeat profile. | Tetratricopeptide repeat
Phy00AERLR_61186	-	WSC domain profile. | WSC domain
Phy00AESVJ_61186	-	Serine proteases, subtilase family, aspartic acid active site. | Subtilase family | Fn3-like domain | Serine proteases, subtilase family, serine active site. | Serine proteases, subtilase family, histidine active site.
Phy00AETYA_61186	-	Multicopper oxidases signature 1. | Multicopper oxidase | Multicopper oxidases signature 2.
Phy00AERVZ_61186	-	Hypothetical protein
Phy00AETSM_61186	-	Hypothetical protein
Phy00AERLT_61186	-	Hypothetical protein
Phy00AEV00_61186	-	Hypothetical protein
Phy00AES6E_61186	-	Hypothetical protein
Phy00AEXR0_61186	-	Multicopper oxidase
Phy00AEW8R_61186	-	Hypothetical protein
Phy00AEUJU_61186	-	Prokaryotic membrane lipoprotein lipid attachment site profile.
Phy00AERF3_61186	-	Hypothetical protein
Phy00AEV9V_61186	-	Carboxylesterases type-B serine active site. | Carboxylesterase family
Phy00AEXIT_61186	Effector	Hypothetical protein
Phy00AEWN4_61186	Effector	Hypothetical protein
Phy00AETLO_61186	-	Cellulase (glycosyl hydrolase family 5)
Phy00AEU4T_61186	-	Dioxygenase
Phy00AEXL3_61186	-	Hypothetical protein
Phy00AEWTZ_61186	-	Sedolisin domain profile. | Pro-kumamolisin, activation domain | Subtilase family
Phy00AEX3P_61186	-	Domain of unknown function (DUF5127) | Domain of unknown function (DUF1793) | Domain of unknown function (DUF4965)
Phy00AEXZS_61186	-	Putative stress-responsive nuclear envelope protein
Phy00AERO4_61186	-	TAP-like protein | alpha/beta hydrolase fold
Phy00AERH3_61186	-	Glycosyl hydrolase family 12
Phy00AERYK_61186	-	Hypothetical protein
Phy00AET0W_61186	-	PCMH-type FAD-binding domain profile. | Chitin recognition or binding domain signature. | Chitin recognition protein | FAD binding domain | Berberine and berberine like | Chitin-binding type-1 domain profile.
Phy00AETDR_61186	-	Glycolipid 2-alpha-mannosyltransferase
Phy00AERNU_61186	Effector	Hypothetical protein
Phy00AEWGX_61186	-	Eukaryotic aspartyl protease | Peptidase family A1 domain profile. | Eukaryotic and viral aspartyl proteases active site.
Phy00AEX2R_61186	-	Glycosyl hydrolase family 61
Phy00AETFA_61186	-	Domain of unknown function (DUF1966) | Alpha amylase, catalytic domain
Phy00AEW38_61186	-	Amidohydrolase family
Phy00AEWQP_61186	-	Cysteine-rich secretory protein family
Phy00AEUWB_61186	-	Hypothetical protein
Phy00AEX18_61186	-	Hypothetical protein
Phy00AES74_61186	-	Hypothetical protein
Phy00AEUFE_61186	-	Hypothetical protein
Phy00AEUUD_61186	-	Hypothetical protein
Phy00AERBC_61186	-	Kelch motif
Phy00AEUPF_61186	-	Cupin
Phy00AEU9U_61186	-	Hypothetical protein
Phy00AET3I_61186	Effector	Hypothetical protein
Phy00AETJZ_61186	-	Hypothetical protein
Phy00AEVVQ_61186	-	Glycosyl hydrolases family 45 active site. | Glycosyl hydrolase family 45
Phy00AEW1X_61186	-	Glycosyl hydrolase family 65, N-terminal domain
Phy00AEXI1_61186	-	Glycosyl hydrolases family 35 putative active site. | Beta-galactosidase jelly roll domain | Beta-galactosidase, domain 3 | Beta-galactosidase, domain 2 | Glycosyl hydrolases family 35
Phy00AEXTM_61186	-	Glycosyl hydrolase family 92 | Glycosyl hydrolase family 92 N-terminal domain
Phy00AET8F_61186	-	Hypothetical protein
Phy00AESIP_61186	Effector	Hypothetical protein
Phy00AEU20_61186	-	Eukaryotic aspartyl protease | Peptidase family A1 domain profile.
Phy00AEXW0_61186	Effector	ML domain
Phy00AETJO_61186	-	Hypothetical protein
Phy00AEWMO_61186	-	Pectate lyase
Phy00AESDF_61186	-	Peptidase family M28 | PA domain
Phy00AEX9F_61186	Effector	Hypothetical protein
Phy00AES38_61186	-	Glycosyltransferase sugar-binding region containing DXD motif
Phy00AESWA_61186	-	Peptidase A4 family
Phy00AET10_61186	-	Fungal cellulose binding domain | CBM1 (carbohydrate binding type-1) domain signature. | Glycosyl hydrolases family 10 (GH10) domain profile. | Glycosyl hydrolase family 10 | CBM1 (carbohydrate binding type-1) domain profile.
Phy00AESX6_61186	-	Dioxygenase
Phy00AEVO2_61186	-	Glucanosyltransferase
Phy00AETHO_61186	Effector	PAN domain
Phy00AEYDD_61186	-	Fungal hydrophobin
Phy00AEYCS_61186	-	Phosphoadenosine phosphosulfate reductase family
Phy00AEWQX_61186	-	YjeF N-terminal domain profile. | DFDF domain profile. | FDF domain | YjeF-related protein N-terminus
Phy00AET0Z_61186	-	Sedolisin domain profile. | Pro-kumamolisin, activation domain | Subtilase family
Phy00AETHW_61186	-	Glycosyl hydrolases family 28 | Polygalacturonase active site.
Phy00AEWIM_61186	-	Hypothetical protein
Phy00AEV9J_61186	Effector	Hypothetical protein
Phy00AEWME_61186	-	Glycosyl hydrolases family 28 | Polygalacturonase active site. | Prokaryotic membrane lipoprotein lipid attachment site profile.
Phy00AEW5Q_61186	-	FAD binding domain | PCMH-type FAD-binding domain profile.
Phy00AEVAD_61186	-	DnaJ C terminal domain | DnaJ domain | dnaJ domain profile. | DnaJ central domain | Zinc finger CR-type profile.
Phy00AEV6E_61186	-	Cutinase | Cutinase, serine active site.
Phy00AEWTI_61186	-	Spherulation-specific family 4
Phy00AEXF7_61186	-	Glucanosyltransferase
Phy00AEXSD_61186	-	Hypothetical protein
Phy00AEW73_61186	-	Carbon-nitrogen hydrolase | Carbon-nitrogen hydrolase domain profile.
Phy00AEUZ7_61186	-	Glycosyl hydrolase family 63 C-terminal domain | Glycosyl hydrolase family 63 N-terminal domain
Phy00AERC0_61186	-	Glycosyl hydrolase family 3 C-terminal domain | Glycosyl hydrolase family 3 N terminal domain
Phy00AERS2_61186	-	Hypothetical protein
Phy00AERD6_61186	-	PA14 domain profile. | Fibronectin type III-like domain | Glycosyl hydrolase family 3 N terminal domain | Glycosyl hydrolase family 3 C-terminal domain
Phy00AETO1_61186	-	Lipase (class 3)
Phy00AEU3V_61186	-	Nucleotide exchange factor SIL1
Phy00AESWP_61186	-	Hypothetical protein
Phy00AEWKI_61186	-	FAD binding domain | PCMH-type FAD-binding domain profile.
Phy00AEY83_61186	-	Glycosyl hydrolase family 81 C-terminal domain | Glycosyl hydrolase family 81 N-terminal domain
Phy00AEUJN_61186	-	Carboxylesterase family
Phy00AEX57_61186	-	Hypothetical protein
Phy00AEU4M_61186	-	Thaumatin family | Thaumatin family profile.
Phy00AEXH0_61186	-	Hypothetical protein
Phy00AEVVM_61186	-	Carboxylesterases type-B signature 2. | Carboxylesterase family
Phy00AETZE_61186	-	Hypothetical protein
Phy00AESM9_61186	-	Phosphatidylethanolamine-binding protein
Phy00AEXU8_61186	-	Glycosyl hydrolases family 10 (GH10) domain profile. | Glycosyl hydrolase family 10
Phy00AEVOY_61186	-	Glyoxal oxidase N-terminus | Domain of unknown function (DUF1929) | Chitin recognition protein | Chitin-binding type-1 domain profile.
Phy00AERN5_61186	-	Sedolisin domain profile. | Pro-kumamolisin, activation domain
Phy00AEUDZ_61186	-	WSC domain profile. | WSC domain
Phy00AEWNE_61186	-	Glycosyl hydrolase family 12
Phy00AERZR_61186	-	Glycosyl hydrolases family 28 | Polygalacturonase active site.
Phy00AEU26_61186	-	Inosine-uridine preferring nucleoside hydrolase
Phy00AEVEQ_61186	-	Hypothetical protein
Phy00AEW11_61186	-	Lytic polysaccharide mono-oxygenase, cellulose-degrading
Phy00AEYKY_61186	Effector	Prokaryotic membrane lipoprotein lipid attachment site profile.
Phy00AERPP_61186	-	FKBP-type peptidyl-prolyl cis-trans isomerase | FKBP-type peptidyl-prolyl cis-trans isomerase domain profile.
Phy00AEUP4_61186	-	PA domain | Subtilase family | Fn3-like domain | Serine proteases, subtilase family, serine active site. | Serine proteases, subtilase family, histidine active site.
Phy00AETUH_61186	-	Hypothetical protein
Phy00AERM4_61186	-	Hypothetical protein
Phy00AEY3M_61186	-	Hypothetical protein
Phy00AEREP_61186	-	Hypothetical protein
Phy00AETQ8_61186	-	Hypothetical protein
Phy00AESQB_61186	-	Fungal cellulose binding domain | CBM1 (carbohydrate binding type-1) domain signature. | CBM1 (carbohydrate binding type-1) domain profile.
Phy00AEYG1_61186	-	Hypothetical protein
Phy00AEX68_61186	-	Hypothetical protein
Phy00AERLG_61186	-	GMC oxidoreductases signature 2. | GMC oxidoreductases signature 1. | GMC oxidoreductase
Phy00AEU69_61186	Effector	Hypothetical protein
Phy00AESE6_61186	-	Pectate lyase superfamily protein
Phy00AESEU_61186	-	Glycosyl hydrolase family 92 | Glycosyl hydrolase family 92 N-terminal domain
Phy00AEWRS_61186	-	Glycosyl hydrolases family 28
Phy00AEUYW_61186	-	Hypothetical protein
Phy00AETPO_61186	Effector	Hypothetical protein
Phy00AEST0_61186	-	Hypothetical protein
Phy00AEUKO_61186	-	Hypothetical protein
Phy00AEY94_61186	-	GMC oxidoreductases signature 2. | GMC oxidoreductase
Phy00AETZU_61186	-	Hypothetical protein
Phy00AEXDO_61186	-	Protein of unknown function (DUF3455)
Phy00AEVK2_61186	-	Eukaryotic aspartyl protease | Peptidase family A1 domain profile. | Eukaryotic and viral aspartyl proteases active site.
Phy00AES3K_61186	-	Hypothetical protein
Phy00AES42_61186	Effector	Hypothetical protein
Phy00AEUL6_61186	-	Hypothetical protein
Phy00AEV34_61186	-	Hypothetical protein
Phy00AETHX_61186	-	Pectinesterase | Pectinesterase signature 2.
Phy00AEXTK_61186	-	Glycosyl hydrolases family 26 (GH26) domain profile. | Glycosyl hydrolase family 26
Phy00AESO8_61186	-	AdoMet dependent proline di-methyltransferase | Polysaccharide deacetylase | NodB homology domain profile. | Chitin-binding type-1 domain profile.
Phy00AEWOV_61186	-	Hypothetical protein
Phy00AEU6U_61186	-	Prokaryotic membrane lipoprotein lipid attachment site profile.
Phy00AEVKL_61186	-	Hypothetical protein
Phy00AEXKY_61186	-	Hypothetical protein
Phy00AESWU_61186	-	Egh16-like virulence factor
Phy00AEVUH_61186	-	Glycoside hydrolase 131 catalytic N-terminal domain
Phy00AER7L_61186	Effector	Hypothetical protein
Phy00AETS5_61186	-	Hypothetical protein
Phy00AEVZB_61186	Effector	Hypothetical protein
Phy00AERCB_61186	-	Glycosyl hydrolase family 71
Phy00AEVM1_61186	-	Major royal jelly protein
Phy00AEYKI_61186	-	Lipase (class 3)
Phy00AEWC7_61186	-	Glycosyl hydrolases family 17
Phy00AESJ6_61186	-	Hypothetical protein
Phy00AEVLG_61186	Effector	Prokaryotic membrane lipoprotein lipid attachment site profile.
Phy00AESY0_61186	-	60s Acidic ribosomal protein
Phy00AEX5Z_61186	-	Tyrosinase CuA-binding region signature. | Tyrosinase and hemocyanins CuB-binding region signature. | Common central domain of tyrosinase | Tyosinase C-terminal domain
Phy00AETAM_61186	-	Hypothetical protein
Phy00AEWAO_61186	-	Hypothetical protein
Phy00AEURQ_61186	-	Ser-Thr-rich glycosyl-phosphatidyl-inositol-anchored membrane family
Phy00AEXNL_61186	-	Heterokaryon incompatibility protein Het-C
Phy00AESCG_61186	-	WSC domain profile. | WSC domain | Domain of unknown function (DUF1996)
Phy00AEWU3_61186	Effector	Hypothetical protein
Phy00AERD4_61186	-	Hypothetical protein
Phy00AEWOE_61186	-	Arginase family signature. | Arginase family | Arginase family profile.
Phy00AEUUU_61186	-	Peroxidase, family 2 | Heme haloperoxidase family profile.
Phy00AEVP1_61186	-	Peptidase A4 family
Phy00AEVDY_61186	Effector	Hypothetical protein
Phy00AEW40_61186	Effector	Hydrophobic surface binding protein A
Phy00AEXTL_61186	-	Ribosomal protein L1 signature. | Ribosomal protein L1p/L10e family
Phy00AESB1_61186	-	Cerato-platanin
Phy00AERHP_61186	-	Hypothetical protein
Phy00AEX58_61186	-	Beta-galactosidase, domain 2 | Beta-galactosidase, domain 3 | Glycosyl hydrolases family 35 | Beta-galactosidase jelly roll domain
Phy00AEV8V_61186	-	Chorismate mutase type II | Chorismate mutase domain profile.
Phy00AEVAO_61186	-	Bacterial extracellular solute-binding protein
Phy00AEVYR_61186	-	Prolyl oligopeptidase family
Phy00AEXU3_61186	-	Glycosyl hydrolases family 16 (GH16) domain profile. | Glycosyl hydrolases family 16 | Prokaryotic membrane lipoprotein lipid attachment site profile.
Phy00AERIO_61186	-	Ser-Thr-rich glycosyl-phosphatidyl-inositol-anchored membrane family
Phy00AERBY_61186	-	Carboxylesterases type-B serine active site. | Carboxylesterase family
Phy00AEWT5_61186	-	LysM domain profile.
Phy00AEUCR_61186	-	Cellulase (glycosyl hydrolase family 5)
Phy00AER8W_61186	-	Hypothetical protein
Phy00AERBX_61186	-	Glycosyl hydrolases family 16 (GH16) domain profile. | Glycosyl hydrolases family 16
Phy00AEYKJ_61186	-	Amidase
Phy00AETKE_61186	-	Cutinase
Phy00AEUJ8_61186	-	Peptidase A4 family
Phy00AESAP_61186	-	Glycosyl hydrolase family 65 central catalytic domain | Glycosyl hydrolase family 65, N-terminal domain
Phy00AEXL6_61186	-	Glycosyl hydrolases family 28
Phy00AEUII_61186	-	Hypothetical protein
Phy00AETII_61186	-	Hypothetical protein
Phy00AETZI_61186	-	Phosphatidylinositol-specific phospholipase X-box domain profile.
Phy00AEW3I_61186	-	Hypothetical protein
Phy00AERL9_61186	-	Domain of unknown function (DUF5127) | Domain of unknown function (DUF1793) | Domain of unknown function (DUF4965)
Phy00AEWJY_61186	-	Ferritin-like domain
Phy00AEX2O_61186	-	Glycosyl hydrolase family 61
Phy00AESHU_61186	-	Cytochrome P450 cysteine heme-iron ligand signature. | Cytochrome P450
Phy00AEVBM_61186	-	Calcineurin-like phosphoesterase
Phy00AETD0_61186	-	Sedolisin domain profile. | Pro-kumamolisin, activation domain
Phy00AEY3L_61186	-	Hypothetical protein
Phy00AEXZ5_61186	-	Hypothetical protein
Phy00AEW9Y_61186	-	Hypothetical protein
Phy00AEX9U_61186	-	Pyridoxamine 5'-phosphate oxidase
Phy00AEUW3_61186	-	Hypothetical protein
Phy00AEWIP_61186	-	Hypothetical protein
Phy00AEXA2_61186	-	Hypothetical protein
Phy00AEVLT_61186	-	Hypothetical protein
Phy00AETPN_61186	Effector	Hypothetical protein
Phy00AEU6X_61186	-	C-terminal domain found in long catalases | Catalase proximal heme-ligand signature. | Catalase-related immune-responsive | Catalase | Catalase proximal active site signature. | catalase family profile.
Phy00AEY8K_61186	-	Phosphoesterase family
Phy00AEULL_61186	-	Hypothetical protein
Phy00AEYL1_61186	-	Phosphoesterase family
Phy00AEW91_61186	-	Alginate lyase
Phy00AES2Y_61186	-	Hypothetical protein
Phy00AET56_61186	-	Hypothetical protein
Phy00AETTL_61186	-	Eukaryotic-type carbonic anhydrase | Prokaryotic membrane lipoprotein lipid attachment site profile. | Alpha-carbonic anhydrases profile.
Phy00AEY70_61186	-	Hypothetical protein
Phy00AETLR_61186	-	Cutinase
Phy00AEWLA_61186	-	N-terminal domain of CBF1 interacting co-repressor CIR
Phy00AEVPN_61186	-	Hypothetical protein
Phy00AETIP_61186	-	Hypothetical protein
Phy00AEXBB_61186	-	Glycosyl hydrolase family 3 C-terminal domain | Fibronectin type III-like domain | Glycosyl hydrolases family 3 active site. | Glycosyl hydrolase family 3 N terminal domain
Phy00AEV7F_61186	-	Calcineurin-like phosphoesterase
Phy00AEV07_61186	Effector	Hypothetical protein
Phy00AETCH_61186	-	Glycosyl hydrolases family 43
Phy00AEW1W_61186	-	Egh16-like virulence factor
Phy00AES0B_61186	-	Glycosyl hydrolases family 28 | Polygalacturonase active site.
Phy00AEY5B_61186	-	LicD family
Phy00AER9X_61186	-	Heat shock hsp70 proteins family signature 1. | Heat shock hsp70 proteins family signature 3. | Heat shock hsp70 proteins family signature 2. | Hsp70 protein
Phy00AEUNG_61186	-	Glycosyl hydrolase family 76
Phy00AESXA_61186	-	WSC domain profile. | WSC domain
Phy00AEXR7_61186	-	Alpha/beta hydrolase family
Phy00AEXTX_61186	-	Hypothetical protein
Phy00AEUSV_61186	-	Hypothetical protein
Phy00AER7C_61186	-	Prokaryotic membrane lipoprotein lipid attachment site profile.
Phy00AEVUG_61186	-	Glycosyl hydrolases family 16 (GH16) domain profile. | Glycosyl hydrolases family 16
Phy00AEWH7_61186	-	Glycosyl hydrolases family 35 putative active site. | Beta-galactosidase jelly roll domain | Beta-galactosidase, domain 3 | Beta-galactosidase, domain 2 | Glycosyl hydrolases family 35
Phy00AET2J_61186	-	FAD binding domain | Berberine and berberine like | PCMH-type FAD-binding domain profile.
Phy00AER8O_61186	-	Serine carboxypeptidase | Serine carboxypeptidases, serine active site.
Phy00AEWX7_61186	-	Lipase (class 3)
Phy00AEUZ2_61186	-	Lectin domain of ricin B chain profile.
Phy00AEXV5_61186	-	Ubiquitin 3 binding protein But2 C-terminal domain
[truncated: 1,614 more rows]

## Sheet: TableS3
TableS3: Number of proteins detected as secreted or part of the CAZome part of secondary metabolism gene clusters according to SMURF and number of backbone proteins in secondary metabolism gene clusters
Species	Secreted proteins	Percentage	CAZome	Percentage CAZome	Secondary metabolism gene clusters	Backbone proteins
Myriosclerotinia scirpicola	691	6.8	394	3.87986	14	24
Monilinia fructigena	707	7.38	389	4.05885	16	22
Monilinia laxa	731	7.63	406	4.23932	19	26
Monilinia aucupariae	628	6.9	380	4.17307	19	24
Myriosclerotinia curreyana	641	6.56	373	3.8182	17	23
Botrytis tulipae	916	7.29	452	3.59758	26	31
Myriosclerotinia duriaeana	701	6.96	393	3.90346	18	26
Monilinia polystroma	710	7.42	402	4.20063	20	27
Botrytis hyacinthi	914	7.54	461	3.80049	24	30
Botrytis paeoniae	896	7.44	434	3.60315	25	32
Ciborinia camelliae	744	7.1	403	3.84469	26	36
Ciboria shiraiana	684	6.96	404	4.10903	23	34
Hymenotorrendiella dingleyae	1203	8.27	497	3.41604	36	50
Botrytis cinerea	949	8.13	462	3.95853	31	40
Monilinia fructicola	836	8.29	411	4.07698	24	33

## Sheet: TableS4
TableS4: List of proteins involved in known secondary metabolism clusters
Compound	Species	Number of proteins in original cluster	Number of proteins in Monilinia cluster	Number of proteins in original cluster with homologs in Monilinia cluster	List of proteins in Monilinia cluster	List of proteins in original cluster with homologs in Monilinia cluster
agnestins	MONFR	14	11	11	Phy00DW1OV_MONFR;Phy00DW1OW_MONFR;Phy00DW1OX_MONFR;Phy00DW1OY_MONFR;Phy00DW1OZ_MONFR;Phy00DW1P0_MONFR;Phy00DW1P1_MONFR;Phy00DW1P4_MONFR;Phy00DW1P5_MONFR;Phy00DW1P6_MONFR;Phy00DW1P7_MONFR	AGPKS_PAEDI;AGN7_PAEDI;AGN2_PAEDI;AGN1_PAEDI;AGN3_PAEDI;AGN10_PAEDI;AGN9_PAEDI;AGN8_PAEDI;AGN6_PAEDI;AGN5_PAEDI;AGN4_PAEDI
agnestins	MONPO	14	12	12	Phy00DWJUO_255361;Phy00DWJUV_255361;Phy00DWJUS_255361;Phy00DWJUT_255361;Phy00DWJUM_255361;Phy00DWJUN_255361;Phy00DWJU9_255361;Phy00DWJU8_255361;Phy00DWJU5_255361;Phy00DWJU4_255361;Phy00DWJU7_255361;Phy00DWJU6_255361	AGN11_PAEDI;AGPKS_PAEDI;AGN7_PAEDI;AGN2_PAEDI;AGN1_PAEDI;AGN3_PAEDI;AGN10_PAEDI;AGN9_PAEDI;AGN8_PAEDI;AGN6_PAEDI;AGN5_PAEDI;AGN4_PAEDI
agnestins	MONLA	14	12	12	Phy00AEVL0_61186;Phy00AEVK3_61186;Phy00AEVL5_61186;Phy00AEVJK_61186;Phy00AEVL7_61186;Phy00AEVKB_61186;Phy00AEVLD_61186;Phy00AEVKG_61186;Phy00AEVLI_61186;Phy00AEVKJ_61186;Phy00AEVLL_61186;Phy00AEVKC_61186	AGN4_PAEDI;AGN5_PAEDI;AGN6_PAEDI;AGN8_PAEDI;AGN9_PAEDI;AGN10_PAEDI;AGN3_PAEDI;AGN1_PAEDI;AGN2_PAEDI;AGN7_PAEDI;AGPKS_PAEDI;AGN11_PAEDI
agnestins	MONFG	14	10	10	Phy00DWBXP_38457;Phy00DWBXQ_38457;Phy00DWBXR_38457;Phy00DWBXS_38457;Phy00DWBXT_38457;Phy00DWBXU_38457;Phy00DWBXX_38457;Phy00DWBXY_38457;Phy00DWBXZ_38457;Phy00DWBY0_38457	AGN7_PAEDI;AGN2_PAEDI;AGN1_PAEDI;AGN3_PAEDI;AGN10_PAEDI;AGN9_PAEDI;AGN8_PAEDI;AGN6_PAEDI;AGN5_PAEDI;AGN4_PAEDI
aphidicolin	MONPO	6	3	3	Phy00DWK2F_255361;Phy00DWK2C_255361;Phy00DWK2D_255361	PbP450_1;PbP450_2;ACS
botcinic_acid	MONLA	17	10	9	Phy00AESEK_61186;Phy00AESEY_61186;Phy00AESEE_61186;Phy00AESEH_61186;Phy00AESE3_61186;Phy00AESES_61186;Phy00AESEB_61186;Phy00AESEP_61186;Phy00AESER_61186;Phy00AESEX_61186	BOA3_BOTFB;BOA7_BOTFB;BOA5_BOTFB;BOA9_BOTFB;BOA7_BOTFB;BOA8_BOTFB;BOA10_BOTFB;BOA11_BOTFB;BOA12_BOTFB;BOA13_BOTFB
botcinic_acid	MONFR	17	11	9	Phy00DW8WK_MONFR;Phy00DW8WL_MONFR;Phy00DW8WM_MONFR;Phy00DW8WN_MONFR;Phy00DW8WO_MONFR;Phy00DW8WP_MONFR;Phy00DW8WQ_MONFR;Phy00DW8WR_MONFR;Phy00DW8WS_MONFR;Phy00DW8WT_MONFR;Phy00DW8WU_MONFR	BOA3_BOTFB;BOA7_BOTFB;BOA5_BOTFB;BOA9_BOTFB;BOA7_BOTFB;BOA8_BOTFB;BOA9_BOTFB;BOA10_BOTFB;BOA11_BOTFB;BOA12_BOTFB;BOA13_BOTFB
botcinic_acid	MONAU	17	10	9	Phy00DW0VS_61194;Phy00DW0VT_61194;Phy00DW0YH_61194;Phy00DW0YI_61194;Phy00DW116_61194;Phy00DW115_61194;Phy00DW114_61194;Phy00DW113_61194;Phy00DW11A_61194;Phy00DW119_61194	BOA3_BOTFB;BOA7_BOTFB;BOA5_BOTFB;BOA9_BOTFB;BOA7_BOTFB;BOA8_BOTFB;BOA10_BOTFB;BOA11_BOTFB;BOA12_BOTFB;BOA13_BOTFB
fumiquinazolines	MONLA	5	3	3	Phy00AESHX_61186;Phy00AESI5_61186;Phy00AESHQ_61186	AFUA_6G12080;AFUA_6G12040;AFUA_6G12060
fumiquinazolines	MONFR	5	3	3	Phy00DW70W_MONFR;Phy00DW70Z_MONFR;Phy00DW711_MONFR	AFUA_6G12080;AFUA_6G12040;AFUA_6G12060
fumiquinazolines	MONLA	5	3	3	Phy00AESHX_61186;Phy00AESI5_61186;Phy00AESHQ_61186	AFUA_6G12080;AFUA_6G12040;AFUA_6G12060
fumiquinazolines	MONFR	5	3	3	Phy00DW70W_MONFR;Phy00DW70Z_MONFR;Phy00DW711_MONFR	AFUA_6G12080;AFUA_6G12040;AFUA_6G12060
geodin	MONLA	12	7	7	Phy00AEVK5_61186;Phy00AEVL7_61186;Phy00AEVKB_61186;Phy00AEVLD_61186;Phy00AEVKG_61186;Phy00AEVKJ_61186;Phy00AEVLL_61186	Q0CCX8_ASPTN;Q0CCY2_ASPTN;Q0CCY1_ASPTN;Q0CCX5_ASPTN;Q0CCX7_ASPTN;Q0CCY4_ASPTN;Q0CCY3_ASPTN
geodin	MONFR	12	7	7	Phy00DW1OV_MONFR;Phy00DW1OW_MONFR;Phy00DW1OY_MONFR;Phy00DW1OZ_MONFR;Phy00DW1P0_MONFR;Phy00DW1P1_MONFR;Phy00DW1P2_MONFR	Q0CCY3_ASPTN;Q0CCY4_ASPTN;Q0CCX7_ASPTN;Q0CCX5_ASPTN;Q0CCY1_ASPTN;Q0CCY2_ASPTN;Q0CCX8_ASPTN
geodin	MONPO	12	7	7	Phy00DWJUV_255361;Phy00DWJUS_255361;Phy00DWJUM_255361;Phy00DWJUN_255361;Phy00DWJU9_255361;Phy00DWJU8_255361;Phy00DWJUB_255361	Q0CCY3_ASPTN;Q0CCY4_ASPTN;Q0CCX7_ASPTN;Q0CCX5_ASPTN;Q0CCY1_ASPTN;Q0CCY2_ASPTN;Q0CCX8_ASPTN
geodin	MONFG	12	6	6	Phy00DWBXP_38457;Phy00DWBXR_38457;Phy00DWBXS_38457;Phy00DWBXT_38457;Phy00DWBXU_38457;Phy00DWBXV_38457	Q0CCY4_ASPTN;Q0CCX7_ASPTN;Q0CCX5_ASPTN;Q0CCY1_ASPTN;Q0CCY2_ASPTN;Q0CCX8_ASPTN
monodictyphenone	MONLA	12	11	10	Phy00AEVL0_61186;Phy00AEVL5_61186;Phy00AEVJK_61186;Phy00AEVKQ_61186;Phy00AEVL7_61186;Phy00AEVKB_61186;Phy00AEVLD_61186;Phy00AEVKG_61186;Phy00AEVLI_61186;Phy00AEVKJ_61186;Phy00AEVLL_61186	mdpK;mdpC;mdpB;mdpD;mdpA;mdpE;mdpL;mdpH;mdpH;mdpF;mdpG
monodictyphenone	MONFR	12	11	10	Phy00DW1OV_MONFR;Phy00DW1OW_MONFR;Phy00DW1OX_MONFR;Phy00DW1OY_MONFR;Phy00DW1OZ_MONFR;Phy00DW1P0_MONFR;Phy00DW1P1_MONFR;Phy00DW1P3_MONFR;Phy00DW1P4_MONFR;Phy00DW1P5_MONFR;Phy00DW1P7_MONFR	mdpG;mdpF;mdpH;mdpH;mdpL;mdpE;mdpA;mdpD;mdpB;mdpC;mdpK
monodictyphenone	MONFG	12	10	9	Phy00DWBXP_38457;Phy00DWBXQ_38457;Phy00DWBXR_38457;Phy00DWBXS_38457;Phy00DWBXT_38457;Phy00DWBXU_38457;Phy00DWBXW_38457;Phy00DWBXX_38457;Phy00DWBXY_38457;Phy00DWBY0_38457	mdpF;mdpH;mdpH;mdpL;mdpE;mdpA;mdpD;mdpB;mdpC;mdpK
monodictyphenone	MONPO	12	11	10	Phy00DWJUV_255361;Phy00DWJUS_255361;Phy00DWJUT_255361;Phy00DWJUM_255361;Phy00DWJUN_255361;Phy00DWJU9_255361;Phy00DWJU8_255361;Phy00DWJUA_255361;Phy00DWJU5_255361;Phy00DWJU4_255361;Phy00DWJU6_255361	mdpG;mdpF;mdpH;mdpH;mdpL;mdpE;mdpA;mdpD;mdpB;mdpC;mdpK
pigments	MONAU	6	3	3	Phy00DVXWW_61194;Phy00DVXWV_61194;Phy00DVXWS_61194	ARP1;Arp2;ALB1
prenyl_xanthone	MONFR	17	11	10	Phy00DW1OV_MONFR;Phy00DW1OW_MONFR;Phy00DW1OX_MONFR;Phy00DW1OY_MONFR;Phy00DW1OZ_MONFR;Phy00DW1P0_MONFR;Phy00DW1P1_MONFR;Phy00DW1P3_MONFR;Phy00DW1P4_MONFR;Phy00DW1P5_MONFR;Phy00DW1P7_MONFR	mdpG;mdpF;mdpH;mdpH;mdpL;mdpE;mdpA;mdpD;mdpB;mdpC;mdpK
prenyl_xanthone	MONLA	17	11	10	Phy00AEVL0_61186;Phy00AEVL5_61186;Phy00AEVJK_61186;Phy00AEVKQ_61186;Phy00AEVL7_61186;Phy00AEVKB_61186;Phy00AEVLD_61186;Phy00AEVKG_61186;Phy00AEVLI_61186;Phy00AEVKJ_61186;Phy00AEVLL_61186	mdpK;mdpC;mdpB;mdpD;mdpA;mdpE;mdpL;mdpH;mdpH;mdpF;mdpG
prenyl_xanthone	MONFG	17	10	9	Phy00DWBXP_38457;Phy00DWBXQ_38457;Phy00DWBXR_38457;Phy00DWBXS_38457;Phy00DWBXT_38457;Phy00DWBXU_38457;Phy00DWBXW_38457;Phy00DWBXX_38457;Phy00DWBXY_38457;Phy00DWBY0_38457	mdpF;mdpH;mdpH;mdpL;mdpE;mdpA;mdpD;mdpB;mdpC;mdpK
prenyl_xanthone	MONPO	17	11	10	Phy00DWJUV_255361;Phy00DWJUS_255361;Phy00DWJUT_255361;Phy00DWJUM_255361;Phy00DWJUN_255361;Phy00DWJU9_255361;Phy00DWJU8_255361;Phy00DWJUA_255361;Phy00DWJU5_255361;Phy00DWJU4_255361;Phy00DWJU6_255361	mdpG;mdpF;mdpH;mdpH;mdpL;mdpE;mdpA;mdpD;mdpB;mdpC;mdpK
pyriculol	MONAU	10	6	5	Phy00DVZ3U_61194;Phy00DVZ3X_61194;Phy00DVZ3W_61194;Phy00DVZ3I_61194;Phy00DVZ8Z_61194;Phy00DVZ90_61194	OXR2_MAGO7;OXR2_MAGO7;RED2_MAGO7;RED3_MAGO7;RED1_MAGO7;PKS19_MAGO7
pyriculol	MONFG	10	6	5	Phy00DW9CK_38457;Phy00DW9CL_38457;Phy00DW9CN_38457;Phy00DW9CQ_38457;Phy00DW9CS_38457;Phy00DW9CT_38457	OXR2_MAGO7;OXR2_MAGO7;RED2_MAGO7;RED3_MAGO7;RED1_MAGO7;PKS19_MAGO7
pyriculol	MONFR	10	6	5	Phy00DW35M_MONFR;Phy00DW35N_MONFR;Phy00DW35P_MONFR;Phy00DW35S_MONFR;Phy00DW35U_MONFR;Phy00DW35V_MONFR	OXR2_MAGO7;OXR2_MAGO7;RED2_MAGO7;RED3_MAGO7;RED1_MAGO7;PKS19_MAGO7
pyriculol	MONLA	10	6	5	Phy00AEU3L_61186;Phy00AEU2P_61186;Phy00AEU3M_61186;Phy00AEU1W_61186;Phy00AEU28_61186;Phy00AEU2J_61186	OXR2_MAGO7;OXR2_MAGO7;RED2_MAGO7;RED3_MAGO7;RED1_MAGO7;PKS19_MAGO7
pyriculol	MONPO	10	6	5	Phy00DWNF5_255361;Phy00DWNF4_255361;Phy00DWNFB_255361;Phy00DWNE3_255361;Phy00DWNE0_255361;Phy00DWNE1_255361	OXR2_MAGO7;OXR2_MAGO7;RED2_MAGO7;RED3_MAGO7;RED1_MAGO7;PKS19_MAGO7
sordarial	MONFR	10	9	8	Phy00DW35M_MONFR;Phy00DW35N_MONFR;Phy00DW35O_MONFR;Phy00DW35P_MONFR;Phy00DW35R_MONFR;Phy00DW35S_MONFR;Phy00DW35T_MONFR;Phy00DW35U_MONFR;Phy00DW35V_MONFR	SRDI_NEUCR;SRDI_NEUCR;SRDD_NEUCR;SRDC_NEUCR;SRDH_NEUCR;SRDF_NEUCR;SRDG_NEUCR;SRDE_NEUCR;SRDA_NEUCR
sordarial	MONAU	10	7	6	Phy00DVZ3U_61194;Phy00DVZ3X_61194;Phy00DVZ3W_61194;Phy00DVZ3I_61194;Phy00DVZ8Y_61194;Phy00DVZ8Z_61194;Phy00DVZ90_61194	SRDI_NEUCR;SRDI_NEUCR;SRDD_NEUCR;SRDF_NEUCR;SRDG_NEUCR;SRDC_NEUCR;SRDA_NEUCR
sordarial	MONLA	10	8	7	Phy00AEU3L_61186;Phy00AEU2P_61186;Phy00AEU2D_61186;Phy00AEU3M_61186;Phy00AEU4G_61186;Phy00AEU1W_61186;Phy00AEU28_61186;Phy00AEU2J_61186	SRDI_NEUCR;SRDI_NEUCR;SRDD_NEUCR;SRDC_NEUCR;SRDH_NEUCR;SRDF_NEUCR;SRDE_NEUCR;SRDA_NEUCR
sordarial	MONPO	10	8	7	Phy00DWNF5_255361;Phy00DWNF4_255361;Phy00DWNF3_255361;Phy00DWNFB_255361;Phy00DWNE2_255361;Phy00DWNE3_255361;Phy00DWNE0_255361;Phy00DWNE1_255361	SRDI_NEUCR;SRDI_NEUCR;SRDD_NEUCR;SRDC_NEUCR;SRDH_NEUCR;SRDF_NEUCR;SRDE_NEUCR;SRDA_NEUCR
sordarial	MONFG	10	9	8	Phy00DW9CK_38457;Phy00DW9CL_38457;Phy00DW9CM_38457;Phy00DW9CN_38457;Phy00DW9CP_38457;Phy00DW9CQ_38457;Phy00DW9CR_38457;Phy00DW9CS_38457;Phy00DW9CT_38457	SRDI_NEUCR;SRDI_NEUCR;SRDD_NEUCR;SRDC_NEUCR;SRDH_NEUCR;SRDF_NEUCR;SRDG_NEUCR;SRDE_NEUCR;SRDA_NEUCR
tenellin	MONFR	5	4	3	Phy00DW8WL_MONFR;Phy00DW8WM_MONFR;Phy00DW8WN_MONFR;Phy00DW8WO_MONFR	CAL69595;CAL69596;CAL69597;CAL69595
tenellin	MONLA	5	4	3	Phy00AESEY_61186;Phy00AESEE_61186;Phy00AESEH_61186;Phy00AESE3_61186	CAL69595;CAL69596;CAL69597;CAL69595
tenellin	MONAU	5	4	3	Phy00DW0VT_61194;Phy00DW0YH_61194;Phy00DW0YI_61194;Phy00DW116_61194	CAL69595;CAL69596;CAL69597;CAL69595
tenellin	MONFR	5	4	3	Phy00DW8WL_MONFR;Phy00DW8WM_MONFR;Phy00DW8WN_MONFR;Phy00DW8WO_MONFR	CAL69595;CAL69596;CAL69597;CAL69595
tenellin	MONLA	5	4	3	Phy00AESEY_61186;Phy00AESEE_61186;Phy00AESEH_61186;Phy00AESE3_61186	CAL69595;CAL69596;CAL69597;CAL69595
tenellin	MONAU	5	4	3	Phy00DW0VT_61194;Phy00DW0YH_61194;Phy00DW0YI_61194;Phy00DW116_61194	CAL69595;CAL69596;CAL69597;CAL69595

## Sheet: TableS5
TableS5: List of proteins in the Monilinia CAZome.
CAZy family	Number of proteins in the family	Proteins in the family
AA0	1	Phy00AESX0_61186
AA0	1	Phy00DW3B5_MONFR
AA1	10	Phy00DW9UG_38457;Phy00DW9SI_38457;Phy00DW962_38457;Phy00DWFPO_38457;Phy00DWC2I_38457;Phy00DWCG6_38457;Phy00DWCJS_38457;Phy00DWDDE_38457;Phy00DWE0L_38457;Phy00DWFQI_38457
AA1	11	Phy00AEY1M_61186;Phy00AETK0_61186;Phy00AEY3R_61186;Phy00AEVKD_61186;Phy00AEXWF_61186;Phy00AETYA_61186;Phy00AERPS_61186;Phy00AESD6_61186;Phy00AEXR0_61186;Phy00AERSA_61186;Phy00AET3A_61186
AA1	8	Phy00DVWYN_61194;Phy00DVX0C_61194;Phy00DVW7Z_61194;Phy00DVYOA_61194;Phy00DVU5Y_61194;Phy00DW0PY_61194;Phy00DW0QN_61194;Phy00DVYO1_61194
AA1	10	Phy00DWHLY_255361;Phy00DWNL8_255361;Phy00DWJYX_255361;Phy00DWK0D_255361;Phy00DWHSG_255361;Phy00DWH18_255361;Phy00DWIJC_255361;Phy00DWJVT_255361;Phy00DWLVV_255361;Phy00DWJCM_255361
AA1	11	Phy00DW1OE_MONFR;Phy00DW2IU_MONFR;Phy00DW53V_MONFR;Phy00DW84Q_MONFR;Phy00DW2MG_MONFR;Phy00DW8SA_MONFR;Phy00DW3V3_MONFR;Phy00DW8FR_MONFR;Phy00DW46M_MONFR;Phy00DW1DT_MONFR;Phy00DW5EC_MONFR
AA11	2	Phy00DW9RI_38457;Phy00DWB99_38457
AA11	1	Phy00AET49_61186
AA11	2	Phy00DVWK9_61194;Phy00DVWV4_61194
AA11	2	Phy00DWNH9_255361;Phy00DWISM_255361
AA11	2	Phy00DW18R_MONFR;Phy00DW5ES_MONFR
AA16	1	Phy00DWBZA_38457
AA16	1	Phy00AEW11_61186
AA16	1	Phy00DVZ98_61194
AA16	1	Phy00DWNMS_255361
AA16	1	Phy00DW1X8_MONFR
AA2	1	Phy00AESX0_61186
AA2	1	Phy00DW3B5_MONFR
AA3	25	Phy00DW9B4_38457;Phy00DWFV4_38457;Phy00DWEB7_38457;Phy00DWDZ4_38457;Phy00DWGHI_38457;Phy00DW9VJ_38457;Phy00DWBHC_38457;Phy00DW9F7_38457;Phy00DWCRS_38457;Phy00DWCHK_38457;Phy00DWDFT_38457;Phy00DWCL0_38457;Phy00DWB6G_38457;Phy00DWF6D_38457;Phy00DWFV5_38457;Phy00DWDDY_38457;Phy00DWCAU_38457;Phy00DWAT3_38457;Phy00DWDCY_38457;Phy00DW9DG_38457;Phy00DWAKR_38457;Phy00DWC8O_38457;Phy00DWDH2_38457;Phy00DW9…
AA3	25	Phy00AEWIU_61186;Phy00AEY8N_61186;Phy00AETUT_61186;Phy00AEUOQ_61186;Phy00AEY94_61186;Phy00AEV8Z_61186;Phy00AEV7E_61186;Phy00AERRR_61186;Phy00AEYBJ_61186;Phy00AERTS_61186;Phy00AET1L_61186;Phy00AERLG_61186;Phy00AET91_61186;Phy00AETBO_61186;Phy00AEUWQ_61186;Phy00AEWDK_61186;Phy00AEXXJ_61186;Phy00AEUR4_61186;Phy00AESZX_61186;Phy00AEY43_61186;Phy00AES95_61186;Phy00AERID_61186;Phy00AEUUQ_61186;Phy00AET…
AA3	20	Phy00DVYZK_61194;Phy00DVUWJ_61194;Phy00DVW7R_61194;Phy00DVYSF_61194;Phy00DVYUD_61194;Phy00DVZTP_61194;Phy00DW0BH_61194;Phy00DVUIM_61194;Phy00DVVMT_61194;Phy00DVXMG_61194;Phy00DVX17_61194;Phy00DVVMS_61194;Phy00DVWMD_61194;Phy00DW0KC_61194;Phy00DVYX3_61194;Phy00DVZX0_61194;Phy00DVUDA_61194;Phy00DVW04_61194;Phy00DVUV8_61194;Phy00DVUUL_61194
AA3	24	Phy00DWKEF_255361;Phy00DWGQF_255361;Phy00DWLKK_255361;Phy00DWMIX_255361;Phy00DWNU1_255361;Phy00DWKY4_255361;Phy00DWH2Q_255361;Phy00DWN75_255361;Phy00DWHRQ_255361;Phy00DWM45_255361;Phy00DWKHX_255361;Phy00DWHI9_255361;Phy00DWNCV_255361;Phy00DWGVS_255361;Phy00DWKAX_255361;Phy00DWLB8_255361;Phy00DWN14_255361;Phy00DWJYD_255361;Phy00DWNRX_255361;Phy00DWMO6_255361;Phy00DWM44_255361;Phy00DWK3Z_255361;Phy…
AA3	27	Phy00DW6IG_MONFR;Phy00DW68Q_MONFR;Phy00DW6KJ_MONFR;Phy00DW2JS_MONFR;Phy00DW8LG_MONFR;Phy00DW2C9_MONFR;Phy00DW29U_MONFR;Phy00DW2NS_MONFR;Phy00DW6LW_MONFR;Phy00DW148_MONFR;Phy00DW8ZR_MONFR;Phy00DW1H9_MONFR;Phy00DW5MP_MONFR;Phy00DW8CF_MONFR;Phy00DW8O4_MONFR;Phy00DW4T3_MONFR;Phy00DW4PZ_MONFR;Phy00DW1T4_MONFR;Phy00DW1RD_MONFR;Phy00DW7GN_MONFR;Phy00DW596_MONFR;Phy00DW4NE_MONFR;Phy00DW1UC_MONFR;Phy00DW5…
AA4	1	Phy00DWC9Y_38457
AA4	1	Phy00AEXSK_61186
AA4	1	Phy00DW0JZ_61194
AA4	1	Phy00DWNT6_255361
AA4	1	Phy00DW7FH_MONFR
AA5	5	Phy00DWEL0_38457;Phy00DWAW5_38457;Phy00DWEL1_38457;Phy00DWCV3_38457;Phy00DWEMY_38457
AA5	5	Phy00AESAC_61186;Phy00AES9Z_61186;Phy00AEW79_61186;Phy00AEVOY_61186;Phy00AERTE_61186
AA5	4	Phy00DVYS8_61194;Phy00DW0WK_61194;Phy00DVUVM_61194;Phy00DVYS6_61194
AA5	5	Phy00DWLZC_255361;Phy00DWK0O_255361;Phy00DWHGT_255361;Phy00DWK0R_255361;Phy00DWNNZ_255361
AA5	5	Phy00DW6FT_MONFR;Phy00DW4TQ_MONFR;Phy00DW2KT_MONFR;Phy00DW2KU_MONFR;Phy00DW2WR_MONFR
AA6	1	Phy00DWFZD_38457
AA6	1	Phy00AEWXQ_61186
AA6	1	Phy00DVV6P_61194
AA6	1	Phy00DWNDS_255361
AA6	1	Phy00DW7A0_MONFR
AA7	1	Phy00DWCAT_38457
AA7	2	Phy00AEWTT_61186;Phy00AET0W_61186
AA7	2	Phy00DVXMH_61194;Phy00DW0XN_61194
AA7	1	Phy00DWMB2_255361
AA7	2	Phy00DW1UD_MONFR;Phy00DW42J_MONFR
AA8	2	Phy00DW9B4_38457;Phy00DWDZ4_38457
AA8	2	Phy00AESZX_61186;Phy00AET91_61186
AA8	2	Phy00DVW7R_61194;Phy00DVUUL_61194
AA8	2	Phy00DWNCV_255361;Phy00DWKEF_255361
AA8	2	Phy00DW1T4_MONFR;Phy00DW596_MONFR
AA9	10	Phy00DWCZA_38457;Phy00DWG1W_38457;Phy00DWC0K_38457;Phy00DWC9Q_38457;Phy00DW94K_38457;Phy00DWCUA_38457;Phy00DW98M_38457;Phy00DWCPO_38457;Phy00DWEU5_38457;Phy00DWCPP_38457
AA9	10	Phy00AEYDE_61186;Phy00AERWG_61186;Phy00AESP0_61186;Phy00AEXX9_61186;Phy00AEX2O_61186;Phy00AEW5X_61186;Phy00AET5U_61186;Phy00AEURP_61186;Phy00AERAB_61186;Phy00AEX2R_61186
AA9	9	Phy00DW03F_61194;Phy00DVWV6_61194;Phy00DVV4E_61194;Phy00DVYCD_61194;Phy00DVV2J_61194;Phy00DVYGG_61194;Phy00DVYGH_61194;Phy00DVVR1_61194;Phy00DVWBS_61194
AA9	10	Phy00DWM7P_255361;Phy00DWGN2_255361;Phy00DWJ82_255361;Phy00DWM7K_255361;Phy00DWIZU_255361;Phy00DWIUW_255361;Phy00DWKAN_255361;Phy00DWKIU_255361;Phy00DWGPT_255361;Phy00DWKTK_255361
AA9	10	Phy00DW78K_MONFR;Phy00DW54A_MONFR;Phy00DW757_MONFR;Phy00DW8WZ_MONFR;Phy00DW1ZH_MONFR;Phy00DW8AT_MONFR;Phy00DW4PN_MONFR;Phy00DW779_MONFR;Phy00DW8AU_MONFR;Phy00DW1H1_MONFR
CBM1	40	Phy00DWAYD_38457;Phy00DW9B4_38457;Phy00DWCBB_38457;Phy00DWCZA_38457;Phy00DWEF8_38457;Phy00DWFZT_38457;Phy00DWBQC_38457;Phy00DWEFA_38457;Phy00DWEF9_38457;Phy00DW9KD_38457;Phy00DWAA8_38457;Phy00DWA2G_38457;Phy00DWF0T_38457;Phy00DWCOM_38457;Phy00DWBK4_38457;Phy00DWBQD_38457;Phy00DWES3_38457;Phy00DW974_38457;Phy00DWFBW_38457;Phy00DW98M_38457;Phy00DWDNE_38457;Phy00DWFAU_38457;Phy00DWACV_38457;Phy00DWC…
CBM1	40	Phy00AEUJ4_61186;Phy00AEYDE_61186;Phy00AEUVI_61186;Phy00AEUJW_61186;Phy00AEXX9_61186;Phy00AEXU8_61186;Phy00AEURP_61186;Phy00AEXNW_61186;Phy00AEV03_61186;Phy00AEW80_61186;Phy00AEVML_61186;Phy00AEY55_61186;Phy00AEUV4_61186;Phy00AEWKF_61186;Phy00AEVVQ_61186;Phy00AEVE8_61186;Phy00AETRQ_61186;Phy00AEXA8_61186;Phy00AET91_61186;Phy00AESH6_61186;Phy00AERWG_61186;Phy00AETR2_61186;Phy00AESB7_61186;Phy00AES…
CBM1	38	Phy00DVZSQ_61194;Phy00DVUFH_61194;Phy00DW10N_61194;Phy00DVV4E_61194;Phy00DVWIU_61194;Phy00DVZXI_61194;Phy00DVYR7_61194;Phy00DW030_61194;Phy00DW0R7_61194;Phy00DVVZB_61194;Phy00DVVR1_61194;Phy00DVU53_61194;Phy00DVW7R_61194;Phy00DVWV6_61194;Phy00DVUFI_61194;Phy00DVWE4_61194;Phy00DVYRK_61194;Phy00DVYGG_61194;Phy00DVYGH_61194;Phy00DVYPA_61194;Phy00DVUAS_61194;Phy00DVXUE_61194;Phy00DVUTW_61194;Phy00DVZ…
CBM1	38	Phy00DWMQJ_255361;Phy00DWM7P_255361;Phy00DWH7J_255361;Phy00DWIZU_255361;Phy00DWK6O_255361;Phy00DWJP8_255361;Phy00DWL0O_255361;Phy00DWMZD_255361;Phy00DWLGO_255361;Phy00DWGN2_255361;Phy00DWM7K_255361;Phy00DWIUW_255361;Phy00DWKAN_255361;Phy00DWMV9_255361;Phy00DWKGP_255361;Phy00DWL0U_255361;Phy00DWK93_255361;Phy00DWKXO_255361;Phy00DWMBI_255361;Phy00DWH7T_255361;Phy00DWJ82_255361;Phy00DWJKI_255361;Phy…
CBM1	40	Phy00DW3AO_MONFR;Phy00DW8HS_MONFR;Phy00DW57U_MONFR;Phy00DW257_MONFR;Phy00DW25G_MONFR;Phy00DW83V_MONFR;Phy00DW78K_MONFR;Phy00DW1TU_MONFR;Phy00DW51H_MONFR;Phy00DW8R0_MONFR;Phy00DW88L_MONFR;Phy00DW1H1_MONFR;Phy00DW8BD_MONFR;Phy00DW8UB_MONFR;Phy00DW2CX_MONFR;Phy00DW7QF_MONFR;Phy00DW2TV_MONFR;Phy00DW8WZ_MONFR;Phy00DW79V_MONFR;Phy00DW8AU_MONFR;Phy00DW3A9_MONFR;Phy00DW3YN_MONFR;Phy00DW3YM_MONFR;Phy00DW6…
CBM10	2	Phy00DWANE_38457;Phy00DWF5Y_38457
CBM10	2	Phy00AEVVQ_61186;Phy00AEVY0_61186
CBM10	3	Phy00DVWE4_61194;Phy00DVX4R_61194;Phy00DVU53_61194
CBM10	2	Phy00DWJEA_255361;Phy00DWKBJ_255361
CBM10	2	Phy00DW1HP_MONFR;Phy00DW88L_MONFR
CBM12	1	Phy00DWEWC_38457
CBM12	1	Phy00AEUC9_61186
CBM12	1	Phy00DVX8Q_61194
CBM12	1	Phy00DWIXY_255361
CBM12	1	Phy00DW7V8_MONFR
CBM13	4	Phy00DWFCE_38457;Phy00DWDWK_38457;Phy00DW9QN_38457;Phy00DWFIN_38457
CBM13	5	Phy00AEVFW_61186;Phy00AES9Z_61186;Phy00AEW68_61186;Phy00AEXBH_61186;Phy00AETJC_61186
CBM13	5	Phy00DVV6Y_61194;Phy00DVYS6_61194;Phy00DW06R_61194;Phy00DVX5V_61194;Phy00DVXLB_61194
CBM13	4	Phy00DWHM3_255361;Phy00DWJI3_255361;Phy00DWLUK_255361;Phy00DWL0T_255361
CBM13	4	Phy00DW51I_MONFR;Phy00DW3BS_MONFR;Phy00DW4C3_MONFR;Phy00DW8SG_MONFR
CBM14	1	Phy00DWEFI_38457
CBM14	1	Phy00AEU37_61186
CBM14	1	Phy00DVZ3Y_61194
CBM14	1	Phy00DWMA9_255361
CBM16	1	Phy00DWEWC_38457
CBM16	1	Phy00AEUC9_61186
CBM16	1	Phy00DVX8Q_61194
CBM16	1	Phy00DWIXY_255361
CBM16	1	Phy00DW7V8_MONFR
CBM18	9	Phy00DWD8B_38457;Phy00DWC9Q_38457;Phy00DW9RI_38457;Phy00DWCV3_38457;Phy00DWD7S_38457;Phy00DWCAT_38457;Phy00DW9Y1_38457;Phy00DWEKC_38457;Phy00DWE2M_38457
CBM18	9	Phy00AET0W_61186;Phy00AESXF_61186;Phy00AEU79_61186;Phy00AESO8_61186;Phy00AEVN6_61186;Phy00AEYKS_61186;Phy00AEVOY_61186;Phy00AEW5X_61186;Phy00AET49_61186
CBM18	10	Phy00DVZV2_61194;Phy00DVVBY_61194;Phy00DVYM0_61194;Phy00DVZU5_61194;Phy00DVWLI_61194;Phy00DW0WK_61194;Phy00DVV2J_61194;Phy00DVVQO_61194;Phy00DVWK9_61194;Phy00DVXMH_61194
CBM18	9	Phy00DWLZC_255361;Phy00DWN9R_255361;Phy00DWNH9_255361;Phy00DWL6D_255361;Phy00DWNA0_255361;Phy00DWKIU_255361;Phy00DWMP9_255361;Phy00DWMB2_255361;Phy00DWM2F_255361
CBM18	9	Phy00DW2GV_MONFR;Phy00DW28F_MONFR;Phy00DW3B9_MONFR;Phy00DW4PN_MONFR;Phy00DW293_MONFR;Phy00DW203_MONFR;Phy00DW2WR_MONFR;Phy00DW5ES_MONFR;Phy00DW1UD_MONFR
CBM19	3	Phy00DWCWZ_38457;Phy00DWA2G_38457;Phy00DWES3_38457
CBM19	3	Phy00AESH6_61186;Phy00AEXSD_61186;Phy00AEV03_61186
CBM19	3	Phy00DW0R7_61194;Phy00DVUAS_61194;Phy00DVZDE_61194
CBM19	3	Phy00DWL0O_255361;Phy00DWMZD_255361;Phy00DWKP1_255361
CBM19	3	Phy00DW8R0_MONFR;Phy00DW7ES_MONFR;Phy00DW8UB_MONFR
CBM2	4	Phy00DWCOM_38457;Phy00DW974_38457;Phy00DWBIV_38457;Phy00DWDN4_38457
CBM2	4	Phy00AESB7_61186;Phy00AESDK_61186;Phy00AEVML_61186;Phy00AEXU8_61186
CBM2	3	Phy00DVWE4_61194;Phy00DVWLI_61194;Phy00DVZXI_61194
CBM2	4	Phy00DWH47_255361;Phy00DWKYE_255361;Phy00DWH7T_255361;Phy00DWJP8_255361
CBM2	4	Phy00DW2CX_MONFR;Phy00DW25G_MONFR;Phy00DW7TM_MONFR;Phy00DW8VQ_MONFR
CBM20	8	Phy00DWC1C_38457;Phy00DWB3X_38457;Phy00DWBWZ_38457;Phy00DWECY_38457;Phy00DWDOC_38457;Phy00DWE2W_38457;Phy00DWDFY_38457;Phy00DWG0F_38457
CBM20	8	Phy00AESBA_61186;Phy00AEU1D_61186;Phy00AETFA_61186;Phy00AEV1X_61186;Phy00AEY9N_61186;Phy00AESQ7_61186;Phy00AES58_61186;Phy00AEVQW_61186
CBM20	6	Phy00DVVWY_61194;Phy00DVWZD_61194;Phy00DVVQH_61194;Phy00DVVJW_61194;Phy00DVUQH_61194;Phy00DVYD4_61194
CBM20	8	Phy00DWILL_255361;Phy00DWH9U_255361;Phy00DWJ2Z_255361;Phy00DWM0V_255361;Phy00DWNHT_255361;Phy00DWJTI_255361;Phy00DWKBK_255361;Phy00DWKZH_255361
CBM20	9	Phy00DW6YP_MONFR;Phy00DW5RF_MONFR;Phy00DW81K_MONFR;Phy00DW6TH_MONFR;Phy00DW93X_MONFR;Phy00DW5ID_MONFR;Phy00DW1IB_MONFR;Phy00DW7JB_MONFR;Phy00DW1ZV_MONFR
CBM21	1	Phy00DW9QT_38457
CBM21	1	Phy00AEWWC_61186
CBM21	1	Phy00DW06N_61194
CBM21	1	Phy00DWHMJ_255361
CBM21	1	Phy00DW62S_MONFR
CBM22	2	Phy00DWG1R_38457;Phy00DWCBB_38457
CBM22	2	Phy00AEUQM_61186;Phy00AET10_61186
CBM22	2	Phy00DVUTW_61194;Phy00DVWMC_61194
CBM22	2	Phy00DWMBI_255361;Phy00DWKB2_255361
CBM22	2	Phy00DW1TU_MONFR;Phy00DW1H6_MONFR
CBM24	4	Phy00DWAOE_38457;Phy00DWDGU_38457;Phy00DWE8L_38457;Phy00DWBD1_38457
CBM24	4	Phy00AERCB_61186;Phy00AESYH_61186;Phy00AETIQ_61186;Phy00AEUHA_61186
CBM24	3	Phy00DVYD8_61194;Phy00DW0OQ_61194;Phy00DVXBI_61194
CBM24	7	Phy00DWLSQ_255361;Phy00DWLL5_255361;Phy00DWHRM_255361;Phy00DWLRV_255361;Phy00DWNQU_255361;Phy00DWINC_255361;Phy00DWGSS_255361
CBM24	5	Phy00DW1B0_MONFR;Phy00DW804_MONFR;Phy00DW5JH_MONFR;Phy00DW7S3_MONFR;Phy00DW58A_MONFR
CBM27	1	Phy00DVZSQ_61194
CBM32	5	Phy00DWEL1_38457;Phy00DWGFW_38457;Phy00DWEMY_38457;Phy00DW9QN_38457;Phy00DWBGC_38457
CBM32	5	Phy00AEYGB_61186;Phy00AES9Z_61186;Phy00AEW79_61186;Phy00AESAP_61186;Phy00AETJC_61186
CBM32	5	Phy00DVY5P_61194;Phy00DVYSA_61194;Phy00DW10P_61194;Phy00DVYS6_61194;Phy00DW06R_61194
CBM32	5	Phy00DWK0E_255361;Phy00DWHX3_255361;Phy00DWK0O_255361;Phy00DWHM3_255361;Phy00DWNNZ_255361
CBM32	5	Phy00DW6FT_MONFR;Phy00DW2V7_MONFR;Phy00DW8SG_MONFR;Phy00DW2KK_MONFR;Phy00DW2KU_MONFR
CBM35	3	Phy00DWAHF_38457;Phy00DWBGC_38457;Phy00DWAO1_38457
CBM35	3	Phy00AEYGB_61186;Phy00AEVQQ_61186;Phy00AESQN_61186
CBM35	3	Phy00DW01Z_61194;Phy00DVVZA_61194;Phy00DW10P_61194
CBM35	3	Phy00DWMI4_255361;Phy00DWK2L_255361;Phy00DWHX3_255361
CBM35	3	Phy00DW27R_MONFR;Phy00DW2V7_MONFR;Phy00DW7JA_MONFR
CBM36	2	Phy00DW974_38457;Phy00DWDN4_38457
CBM36	2	Phy00AESB7_61186;Phy00AEVML_61186
CBM36	2	Phy00DVWE4_61194;Phy00DVZXI_61194
CBM36	2	Phy00DWKYE_255361;Phy00DWJP8_255361
CBM36	2	Phy00DW2CX_MONFR;Phy00DW8VQ_MONFR
CBM4	1	Phy00DWBZD_38457
CBM4	1	Phy00DWJY2_255361
CBM42	1	Phy00DWFIN_38457
CBM42	1	Phy00AEW68_61186
CBM42	1	Phy00DVV6Y_61194
CBM42	1	Phy00DWLUK_255361
CBM42	1	Phy00DW3BS_MONFR
CBM43	2	Phy00DW9H3_38457;Phy00DWEK6_38457
CBM43	2	Phy00AESJP_61186;Phy00AEXF7_61186
CBM43	2	Phy00DVZ5T_61194;Phy00DVU74_61194
CBM43	2	Phy00DWK3U_255361;Phy00DWJKF_255361
CBM43	2	Phy00DW8Z1_MONFR;Phy00DW3AP_MONFR
CBM46	1	Phy00DWAHE_38457
CBM46	1	Phy00AEVQR_61186
CBM46	1	Phy00DWK2K_255361
CBM46	1	Phy00DW7J9_MONFR
CBM48	2	Phy00DW98I_38457;Phy00DWCI6_38457
CBM48	2	Phy00AEY5D_61186;Phy00AESPM_61186
CBM48	2	Phy00DVVOQ_61194;Phy00DVWAG_61194
CBM48	2	Phy00DWL7Y_255361;Phy00DWIUS_255361
CBM48	2	Phy00DW1ZD_MONFR;Phy00DW55G_MONFR
CBM5	1	Phy00DWEWC_38457
CBM5	1	Phy00AEUC9_61186
CBM5	2	Phy00DVX8Q_61194;Phy00DVZ3Y_61194
CBM5	1	Phy00DWIXY_255361
CBM5	1	Phy00DW7V8_MONFR
CBM51	3	Phy00DWE37_38457;Phy00DW9QN_38457;Phy00DWAO1_38457
CBM51	3	Phy00AEUHC_61186;Phy00AETJC_61186;Phy00AESQN_61186
CBM51	3	Phy00DW06R_61194;Phy00DW01Z_61194;Phy00DVYD9_61194
CBM51	3	Phy00DWHM3_255361;Phy00DWMI4_255361;Phy00DWNQW_255361
CBM51	3	Phy00DW27R_MONFR;Phy00DW802_MONFR;Phy00DW8SG_MONFR
CBM54	1	Phy00DWAW6_38457
CBM54	1	Phy00AERSN_61186
CBM54	1	Phy00DVUVN_61194
CBM54	1	Phy00DWHGM_255361
CBM54	1	Phy00DW4TR_MONFR
CBM6	9	Phy00DWBZD_38457;Phy00DWBYU_38457;Phy00DWDN4_38457;Phy00DWBK6_38457;Phy00DW974_38457;Phy00DWAW6_38457;Phy00DWCDK_38457;Phy00DWF3B_38457;Phy00DWG1R_38457
CBM6	9	Phy00AEUQM_61186;Phy00AESZD_61186;Phy00AEVML_61186;Phy00AESB7_61186;Phy00AEVCL_61186;Phy00AEV9I_61186;Phy00AERSN_61186;Phy00AERRI_61186;Phy00AERD6_61186
CBM6	8	Phy00DVUIP_61194;Phy00DVUS6_61194;Phy00DVYN2_61194;Phy00DVZGS_61194;Phy00DVWE4_61194;Phy00DVZXI_61194;Phy00DVUVN_61194;Phy00DVWMC_61194
CBM6	10	Phy00DWKB2_255361;Phy00DWMS1_255361;Phy00DWHGM_255361;Phy00DWNGC_255361;Phy00DWKYE_255361;Phy00DWHD1_255361;Phy00DWJY2_255361;Phy00DWH2U_255361;Phy00DWIND_255361;Phy00DWJP8_255361
CBM6	10	Phy00DW4TR_MONFR;Phy00DW8E9_MONFR;Phy00DW407_MONFR;Phy00DW2CX_MONFR;Phy00DW1WR_MONFR;Phy00DW1H6_MONFR;Phy00DW8VQ_MONFR;Phy00DW7S4_MONFR;Phy00DW1JC_MONFR;Phy00DW2J0_MONFR
CBM60	2	Phy00DW974_38457;Phy00DWDN4_38457
CBM60	2	Phy00AESB7_61186;Phy00AEVML_61186
CBM60	2	Phy00DVWE4_61194;Phy00DVZXI_61194
CBM60	2	Phy00DWKYE_255361;Phy00DWJP8_255361
CBM60	2	Phy00DW2CX_MONFR;Phy00DW8VQ_MONFR
CBM67	2	Phy00DWEVJ_38457;Phy00DWE37_38457
CBM67	3	Phy00AEWOJ_61186;Phy00AEUHC_61186;Phy00AER87_61186
CBM67	1	Phy00DVYD9_61194
CBM67	2	Phy00DWHUI_255361;Phy00DWNQW_255361
CBM67	1	Phy00DW802_MONFR
CBM9	1	Phy00DWCBB_38457
CBM9	1	Phy00AET10_61186
CBM9	1	Phy00DVUTW_61194
CBM9	1	Phy00DWMBI_255361
CBM9	1	Phy00DW1TU_MONFR
CE0	2	Phy00DW9TK_38457;Phy00DWE68_38457
CE0	2	Phy00AEYIX_61186;Phy00AERE1_61186
CE0	2	Phy00DVUJJ_61194;Phy00DVYID_61194
CE0	2	Phy00DWH8T_255361;Phy00DWL58_255361
CE0	2	Phy00DW3U5_MONFR;Phy00DW2GH_MONFR
CE1	1	Phy00DWBIV_38457
CE1	1	Phy00AESDK_61186
CE1	1	Phy00DVZV9_61194
CE1	1	Phy00DWH47_255361
CE1	1	Phy00DW7TM_MONFR
CE10	1	Phy00DWARL_38457
CE10	1	Phy00AERO6_61186
CE10	1	Phy00DWNDZ_255361
CE12	3	Phy00DW9X3_38457;Phy00DWCYV_38457;Phy00DWCHI_38457
CE12	3	Phy00AETVQ_61186;Phy00AEUL7_61186;Phy00AES1H_61186
CE12	3	Phy00DVU7A_61194;Phy00DVYC7_61194;Phy00DVX4E_61194
CE12	3	Phy00DWK3X_255361;Phy00DWMDX_255361;Phy00DWGOX_255361
CE12	3	Phy00DW8ZK_MONFR;Phy00DW773_MONFR;Phy00DW4A8_MONFR
CE15	1	Phy00DWDBU_38457
CE15	1	Phy00AET7W_61186
CE16	6	Phy00DWBK4_38457;Phy00DWFQZ_38457;Phy00DWEI6_38457;Phy00DW9TK_38457;Phy00DWB78_38457;Phy00DWDWR_38457
CE16	7	Phy00AESQB_61186;Phy00AEWBR_61186;Phy00AEYIX_61186;Phy00AETSM_61186;Phy00AEULY_61186;Phy00AETRQ_61186;Phy00AESSA_61186
CE16	6	Phy00DVXJ0_61194;Phy00DVVWT_61194;Phy00DW10N_61194;Phy00DVWIU_61194;Phy00DVUJJ_61194;Phy00DW0JA_61194
CE16	6	Phy00DWMXC_255361;Phy00DWH9W_255361;Phy00DWH8T_255361;Phy00DWHBC_255361;Phy00DWLKM_255361;Phy00DWHOS_255361
CE16	7	Phy00DW7LQ_MONFR;Phy00DW6L3_MONFR;Phy00DW2TV_MONFR;Phy00DW79V_MONFR;Phy00DW5I4_MONFR;Phy00DW7JN_MONFR;Phy00DW3U5_MONFR
CE2	1	Phy00DWE68_38457
CE2	1	Phy00AERE1_61186
CE2	1	Phy00DVYID_61194
CE2	1	Phy00DWL58_255361
CE2	1	Phy00DW2GH_MONFR
CE4	3	Phy00DWBBY_38457;Phy00DWD8B_38457;Phy00DWD7S_38457
CE4	4	Phy00AESB7_61186;Phy00AEYKS_61186;Phy00AESO8_61186;Phy00AERIR_61186
CE4	3	Phy00DVZV2_61194;Phy00DVWS8_61194;Phy00DVVQO_61194
CE4	4	Phy00DWKYE_255361;Phy00DWMP9_255361;Phy00DWN9R_255361;Phy00DWJWS_255361
CE4	4	Phy00DW203_MONFR;Phy00DW5AF_MONFR;Phy00DW28F_MONFR;Phy00DW2CX_MONFR
CE5	5	Phy00DWAPP_38457;Phy00DWAYD_38457;Phy00DWB9I_38457;Phy00DW94S_38457;Phy00DWAJF_38457
CE5	7	Phy00AEW80_61186;Phy00AESD2_61186;Phy00AEY3F_61186;Phy00AETKE_61186;Phy00AETLR_61186;Phy00AEV6E_61186;Phy00AEUU1_61186
CE5	6	Phy00DW12Z_61194;Phy00DVWU1_61194;Phy00DVWC6_61194;Phy00DVV8C_61194;Phy00DVXTK_61194;Phy00DW0E9_61194
CE5	5	Phy00DWNKL_255361;Phy00DWK5I_255361;Phy00DWGXU_255361;Phy00DWH6O_255361;Phy00DWIZC_255361
CE5	7	Phy00DW7TF_MONFR;Phy00DW19X_MONFR;Phy00DW5CK_MONFR;Phy00DW54H_MONFR;Phy00DW2YT_MONFR;Phy00DW6CZ_MONFR;Phy00DW83V_MONFR
CE8	5	Phy00DWC1P_38457;Phy00DWACR_38457;Phy00DWG42_38457;Phy00DWFYS_38457;Phy00DWDQX_38457
CE8	5	Phy00AEXNQ_61186;Phy00AERZ9_61186;Phy00AEVBH_61186;Phy00AEY7G_61186;Phy00AETHX_61186
CE8	5	Phy00DW0BT_61194;Phy00DVUI4_61194;Phy00DVVQ1_61194;Phy00DVW0J_61194;Phy00DVZZI_61194
CE8	5	Phy00DWIR0_255361;Phy00DWLWD_255361;Phy00DWJB7_255361;Phy00DWM5Q_255361;Phy00DWHC3_255361
CE8	5	Phy00DW6K5_MONFR;Phy00DW21K_MONFR;Phy00DW4I4_MONFR;Phy00DW411_MONFR;Phy00DW24F_MONFR
CE9	2	Phy00DWAGJ_38457;Phy00DWFNI_38457
CE9	2	Phy00AEV95_61186;Phy00AETEH_61186
CE9	2	Phy00DVZ24_61194;Phy00DW0IB_61194
CE9	2	Phy00DWH55_255361;Phy00DWM9Y_255361
CE9	2	Phy00DW904_MONFR;Phy00DW6C4_MONFR
GH0	3	Phy00DWEXR_38457;Phy00DWEF4_38457;Phy00DWA9J_38457
GH0	4	Phy00AEUSN_61186;Phy00AESXF_61186;Phy00AEUNG_61186;Phy00AEWLQ_61186
GH0	3	Phy00DVYJ4_61194;Phy00DVY8Y_61194;Phy00DVUSX_61194
GH0	3	Phy00DWGP6_255361;Phy00DWLU9_255361;Phy00DWHUC_255361
GH0	3	Phy00DW3QO_MONFR;Phy00DW2EX_MONFR;Phy00DW8D9_MONFR
GH1	4	Phy00DWC0U_38457;Phy00DWCLE_38457;Phy00DW9QO_38457;Phy00DWE8V_38457
GH1	4	Phy00AESME_61186;Phy00AEXO6_61186;Phy00AETJV_61186;Phy00AEVNW_61186
GH1	4	Phy00DVXBQ_61194;Phy00DVXPQ_61194;Phy00DW06Q_61194;Phy00DVXHF_61194
GH1	4	Phy00DWIWJ_255361;Phy00DWHMG_255361;Phy00DWIT1_255361;Phy00DWHLO_255361
GH1	4	Phy00DW8SH_MONFR;Phy00DW1CZ_MONFR;Phy00DW6M8_MONFR;Phy00DW4WI_MONFR
GH10	2	Phy00DWCOM_38457;Phy00DWCBB_38457
GH10	2	Phy00AEXU8_61186;Phy00AET10_61186
GH10	2	Phy00DVUTW_61194;Phy00DW030_61194
GH10	2	Phy00DWMBI_255361;Phy00DWH7T_255361
GH10	2	Phy00DW1TU_MONFR;Phy00DW25G_MONFR
GH105	1	Phy00DWBD8_38457
GH105	2	Phy00AEWAJ_61186;Phy00AESXX_61186
GH105	2	Phy00DVWPO_61194;Phy00DVUPF_61194
GH105	1	Phy00DWLPC_255361
GH105	2	Phy00DW1AU_MONFR;Phy00DW8PE_MONFR
GH106	1	Phy00DWFAD_38457
GH106	1	Phy00AEUD9_61186
GH106	1	Phy00DVWW0_61194
GH106	1	Phy00DWNW9_255361
GH106	1	Phy00DW6JF_MONFR
GH11	2	Phy00DW974_38457;Phy00DWDN4_38457
GH11	2	Phy00AESB7_61186;Phy00AEVML_61186
GH11	2	Phy00DVWE4_61194;Phy00DVZXI_61194
GH11	2	Phy00DWKYE_255361;Phy00DWJP8_255361
GH11	2	Phy00DW2CX_MONFR;Phy00DW8VQ_MONFR
GH114	1	Phy00DWB5D_38457
GH114	1	Phy00AET4H_61186
GH114	1	Phy00DVXD0_61194
GH114	1	Phy00DWINN_255361
GH114	1	Phy00DW5DB_MONFR
GH115	1	Phy00DWFGR_38457
GH115	1	Phy00AET5O_61186
GH115	1	Phy00DVYBU_61194
GH115	1	Phy00DWGQ2_255361
GH115	1	Phy00DW77I_MONFR
GH12	4	Phy00DWCOV_38457;Phy00DWDNX_38457;Phy00DWCZB_38457;Phy00DW9H2_38457
GH12	4	Phy00AEWNE_61186;Phy00AEYDH_61186;Phy00AERH3_61186;Phy00AEXVE_61186
GH12	4	Phy00DW117_61194;Phy00DW012_61194;Phy00DVVAJ_61194;Phy00DVZ4K_61194
GH12	4	Phy00DWJKI_255361;Phy00DWJ83_255361;Phy00DWM36_255361;Phy00DWH7J_255361
GH12	4	Phy00DW8X0_MONFR;Phy00DW3AO_MONFR;Phy00DW3E6_MONFR;Phy00DW257_MONFR
GH125	3	Phy00DWCWI_38457;Phy00DWE57_38457;Phy00DWFYR_38457
GH125	3	Phy00AERSR_61186;Phy00AEWV4_61186;Phy00AEX7B_61186
GH125	3	Phy00DW0JD_61194;Phy00DVV3O_61194;Phy00DW0ZT_61194
GH125	3	Phy00DWHHX_255361;Phy00DWLN7_255361;Phy00DWJ81_255361
GH125	3	Phy00DW2SL_MONFR;Phy00DW47U_MONFR;Phy00DW4TB_MONFR
GH127	1	Phy00DWDTI_38457
GH127	1	Phy00AES11_61186
GH127	1	Phy00DVWFW_61194
GH127	1	Phy00DWHJ3_255361
GH127	1	Phy00DW73R_MONFR
GH128	4	Phy00DWAPT_38457;Phy00DWFRS_38457;Phy00DWFL3_38457;Phy00DWDXG_38457
GH128	4	Phy00AEV67_61186;Phy00AERCJ_61186;Phy00AEYK4_61186;Phy00AERNG_61186
GH128	3	Phy00DVX7A_61194;Phy00DW0IF_61194;Phy00DVV2Q_61194
GH128	4	Phy00DWH5N_255361;Phy00DWKME_255361;Phy00DWL9C_255361;Phy00DWM6P_255361
GH128	4	Phy00DW1G7_MONFR;Phy00DW7RB_MONFR;Phy00DW6CV_MONFR;Phy00DW4RF_MONFR
GH13	10	Phy00DWA96_38457;Phy00DWBA6_38457;Phy00DWB3X_38457;Phy00DWBWZ_38457;Phy00DWCI6_38457;Phy00DWE2W_38457;Phy00DWDFY_38457;Phy00DWDAG_38457;Phy00DWAHG_38457;Phy00DWAHH_38457
GH13	9	Phy00AESBA_61186;Phy00AEVQV_61186;Phy00AETFA_61186;Phy00AEY5D_61186;Phy00AEYKM_61186;Phy00AEUWD_61186;Phy00AET7Y_61186;Phy00AES58_61186;Phy00AEVQW_61186
GH13	9	Phy00DVVWZ_61194;Phy00DVWAG_61194;Phy00DVVWY_61194;Phy00DVXTR_61194;Phy00DVVQH_61194;Phy00DVWZD_61194;Phy00DVZXN_61194;Phy00DVVC7_61194;Phy00DW05V_61194
GH13	10	Phy00DWK2M_255361;Phy00DWM0V_255361;Phy00DWK2N_255361;Phy00DWNHT_255361;Phy00DWI50_255361;Phy00DWKBK_255361;Phy00DWL7Y_255361;Phy00DWJ9O_255361;Phy00DWK7F_255361;Phy00DWKZH_255361
GH13	11	Phy00DW6YP_MONFR;Phy00DW6HA_MONFR;Phy00DW7JB_MONFR;Phy00DW6TH_MONFR;Phy00DW7JC_MONFR;Phy00DW65U_MONFR;Phy00DW55G_MONFR;Phy00DW6F1_MONFR;Phy00DW1IB_MONFR;Phy00DW2CG_MONFR;Phy00DW1ZV_MONFR
GH131	2	Phy00DWBQD_38457;Phy00DWDFJ_38457
GH131	2	Phy00AEYEQ_61186;Phy00AEVUH_61186
GH131	2	Phy00DVUES_61194;Phy00DVYRK_61194
GH131	2	Phy00DWGUT_255361;Phy00DWMNU_255361
GH131	2	Phy00DW89M_MONFR;Phy00DW2OZ_MONFR
GH132	2	Phy00DWBPJ_38457;Phy00DWEX0_38457
GH132	2	Phy00AESSZ_61186;Phy00AESWX_61186
GH132	2	Phy00DW0CX_61194;Phy00DVV5C_61194
GH132	2	Phy00DWGKZ_255361;Phy00DWND1_255361
GH132	2	Phy00DW92T_MONFR;Phy00DW7AW_MONFR
GH133	1	Phy00DWA96_38457
GH133	1	Phy00AET7Y_61186
GH133	1	Phy00DVXTR_61194
GH133	1	Phy00DWJ9O_255361
GH133	1	Phy00DW6F1_MONFR
GH135	3	Phy00DWB5C_38457;Phy00DWGHP_38457;Phy00DWARL_38457
GH135	4	Phy00AEWTI_61186;Phy00AET3G_61186;Phy00AEVGG_61186;Phy00AERO6_61186
GH135	2	Phy00DW0XT_61194;Phy00DVXD1_61194
GH135	3	Phy00DWKFU_255361;Phy00DWNDZ_255361;Phy00DWINW_255361
GH135	3	Phy00DW42T_MONFR;Phy00DW4C4_MONFR;Phy00DW5DA_MONFR
GH145	1	Phy00DWE79_38457
GH145	1	Phy00AEUY4_61186
GH145	1	Phy00DVWNM_61194
GH145	1	Phy00DWJGC_255361
GH145	1	Phy00DW4DL_MONFR
GH15	4	Phy00DWECY_38457;Phy00DWDOC_38457;Phy00DWC1C_38457;Phy00DWG8M_38457
GH15	4	Phy00AEU1D_61186;Phy00AEVJ4_61186;Phy00AEV1X_61186;Phy00AESQ7_61186
GH15	3	Phy00DVUQH_61194;Phy00DVWWY_61194;Phy00DVVJW_61194
GH15	4	Phy00DWILL_255361;Phy00DWLQW_255361;Phy00DWH9U_255361;Phy00DWJ2Z_255361
GH15	4	Phy00DW93X_MONFR;Phy00DW5ID_MONFR;Phy00DW15I_MONFR;Phy00DW5RF_MONFR
GH152	1	Phy00DWALW_38457
GH152	1	Phy00AERE0_61186
GH152	1	Phy00DVYS0_61194
GH152	1	Phy00DWL65_255361
GH152	1	Phy00DW2G6_MONFR
GH154	1	Phy00DWEH2_38457
GH154	1	Phy00AEYFH_61186
GH154	1	Phy00DVXPX_61194
GH154	1	Phy00DWKKE_255361
GH154	1	Phy00DW8IH_MONFR
GH16	16	Phy00DWE9F_38457;Phy00DWBZD_38457;Phy00DWCHQ_38457;Phy00DWA6W_38457;Phy00DWC08_38457;Phy00DWD7A_38457;Phy00DWASW_38457;Phy00DWA6F_38457;Phy00DWAW6_38457;Phy00DWF3B_38457;Phy00DWGI5_38457;Phy00DW94R_38457;Phy00DWANQ_38457;Phy00DWEKC_38457;Phy00DWG8I_38457;Phy00DWA75_38457
GH16	17	Phy00AETVA_61186;Phy00AESXF_61186;Phy00AEXU3_61186;Phy00AERBX_61186;Phy00AEVUG_61186;Phy00AEV9I_61186;Phy00AEUVD_61186;Phy00AETO8_61186;Phy00AEWW3_61186;Phy00AERSN_61186;Phy00AERRI_61186;Phy00AEVGR_61186;Phy00AEVYX_61186;Phy00AEXAA_61186;Phy00AETH4_61186;Phy00AEXW7_61186;Phy00AERB4_61186
GH16	18	Phy00DVUEM_61194;Phy00DVVBY_61194;Phy00DVWOG_61194;Phy00DVYP9_61194;Phy00DVW5M_61194;Phy00DVYN2_61194;Phy00DVX1I_61194;Phy00DVZKA_61194;Phy00DVVDG_61194;Phy00DVX62_61194;Phy00DVWBN_61194;Phy00DVX5F_61194;Phy00DVWJL_61194;Phy00DVYPL_61194;Phy00DVUHS_61194;Phy00DVU6M_61194;Phy00DVUVN_61194;Phy00DW0OM_61194
GH16	18	Phy00DWJ04_255361;Phy00DWN85_255361;Phy00DWJE7_255361;Phy00DWMIO_255361;Phy00DWGKV_255361;Phy00DWHVT_255361;Phy00DWKRM_255361;Phy00DWLQB_255361;Phy00DWN0W_255361;Phy00DWMS1_255361;Phy00DWNFF_255361;Phy00DWHGM_255361;Phy00DWINF_255361;Phy00DWM48_255361;Phy00DWK3J_255361;Phy00DWJY2_255361;Phy00DWM2F_255361;Phy00DWMET_255361
GH16	18	Phy00DW4TR_MONFR;Phy00DW7SB_MONFR;Phy00DW13V_MONFR;Phy00DW5YJ_MONFR;Phy00DW88Y_MONFR;Phy00DW2N5_MONFR;Phy00DW3XU_MONFR;Phy00DW8OB_MONFR;Phy00DW15Y_MONFR;Phy00DW54G_MONFR;Phy00DW3B9_MONFR;Phy00DW4EJ_MONFR;Phy00DW5GY_MONFR;Phy00DW62L_MONFR;Phy00DW6QH_MONFR;Phy00DW16I_MONFR;Phy00DW1JC_MONFR;Phy00DW2J0_MONFR
GH17	6	Phy00DWDC9_38457;Phy00DWDZD_38457;Phy00DWG1X_38457;Phy00DW9XB_38457;Phy00DWGID_38457;Phy00DWCH3_38457
GH17	6	Phy00AEVAB_61186;Phy00AEXUI_61186;Phy00AEWC7_61186;Phy00AEUL6_61186;Phy00AESJM_61186;Phy00AEVZY_61186
GH17	6	Phy00DVVWS_61194;Phy00DVWTO_61194;Phy00DVYRE_61194;Phy00DVZZH_61194;Phy00DVXRI_61194;Phy00DVU6Z_61194
GH17	6	Phy00DWHJ8_255361;Phy00DWK2U_255361;Phy00DWK3M_255361;Phy00DWJ8C_255361;Phy00DWH8B_255361;Phy00DWMD4_255361
GH17	6	Phy00DW49Y_MONFR;Phy00DW24J_MONFR;Phy00DW2QW_MONFR;Phy00DW6E4_MONFR;Phy00DW8Z4_MONFR;Phy00DW7JL_MONFR
GH18	9	Phy00DWEWC_38457;Phy00DWCWZ_38457;Phy00DWES3_38457;Phy00DWDAR_38457;Phy00DWCSG_38457;Phy00DWA2G_38457;Phy00DW9Y1_38457;Phy00DWCIC_38457;Phy00DWEFI_38457
GH18	9	Phy00AESH6_61186;Phy00AEXL1_61186;Phy00AEYAX_61186;Phy00AEUJG_61186;Phy00AEU79_61186;Phy00AEUC9_61186;Phy00AEXSD_61186;Phy00AEU37_61186;Phy00AEV03_61186
GH18	10	Phy00DVW3Z_61194;Phy00DVZ3Y_61194;Phy00DVZE4_61194;Phy00DVZU5_61194;Phy00DVWLI_61194;Phy00DW0R7_61194;Phy00DVZDE_61194;Phy00DVX8Q_61194;Phy00DVUAS_61194;Phy00DW0KJ_61194
GH18	10	Phy00DWL0O_255361;Phy00DWMZD_255361;Phy00DWMA9_255361;Phy00DWKP1_255361;Phy00DWIXY_255361;Phy00DWKC8_255361;Phy00DWHIP_255361;Phy00DWNA0_255361;Phy00DWM6I_255361;Phy00DWKXK_255361
GH18	9	Phy00DW7RR_MONFR;Phy00DW8UB_MONFR;Phy00DW684_MONFR;Phy00DW7ES_MONFR;Phy00DW8R0_MONFR;Phy00DW7XW_MONFR;Phy00DW293_MONFR;Phy00DW7V8_MONFR;Phy00DW350_MONFR
GH2	2	Phy00DWDJS_38457;Phy00DWE37_38457
GH2	2	Phy00AETTP_61186;Phy00AEUHC_61186
GH2	2	Phy00DVYD9_61194;Phy00DVZBF_61194
GH2	2	Phy00DWJWC_255361;Phy00DWNQW_255361
GH2	2	Phy00DW802_MONFR;Phy00DW6AY_MONFR
GH20	1	Phy00DWE9K_38457
GH20	1	Phy00AEXUR_61186
GH20	1	Phy00DVWJE_61194
GH20	1	Phy00DWMEK_255361
GH20	1	Phy00DW140_MONFR
GH26	1	Phy00DWCOK_38457
GH26	1	Phy00AEXTK_61186
GH26	1	Phy00DWH7R_255361
GH26	1	Phy00DW25I_MONFR
GH27	4	Phy00DWAHF_38457;Phy00DWEAT_38457;Phy00DWFCE_38457;Phy00DWAO1_38457
GH27	4	Phy00AEVFW_61186;Phy00AEVXO_61186;Phy00AEVQQ_61186;Phy00AESQN_61186
GH27	4	Phy00DW01Z_61194;Phy00DVX3Z_61194;Phy00DVX5V_61194;Phy00DVVZA_61194
GH27	4	Phy00DWK2L_255361;Phy00DWKAH_255361;Phy00DWJI3_255361;Phy00DWMI4_255361
GH27	4	Phy00DW27R_MONFR;Phy00DW4C3_MONFR;Phy00DW1HW_MONFR;Phy00DW7JA_MONFR
GH28	17	Phy00DWAF7_38457;Phy00DWATY_38457;Phy00DWB55_38457;Phy00DWB65_38457;Phy00DWCVS_38457;Phy00DWEEU_38457;Phy00DWFJB_38457;Phy00DWEU4_38457;Phy00DWDA8_38457;Phy00DWAMU_38457;Phy00DWC1Y_38457;Phy00DWG41_38457;Phy00DWG3E_38457;Phy00DWC1O_38457;Phy00DW9DQ_38457;Phy00DWBMR_38457;Phy00DWCGC_38457
GH28	17	Phy00AEUOG_61186;Phy00AES0B_61186;Phy00AET6J_61186;Phy00AES92_61186;Phy00AEWME_61186;Phy00AEWGK_61186;Phy00AERZR_61186;Phy00AEWRS_61186;Phy00AEXDX_61186;Phy00AESRU_61186;Phy00AEUW6_61186;Phy00AEY15_61186;Phy00AETHW_61186;Phy00AEY1L_61186;Phy00AEXL6_61186;Phy00AEUV0_61186;Phy00AETNC_61186
GH28	16	Phy00DVZ70_61194;Phy00DW0EK_61194;Phy00DVUYC_61194;Phy00DVYCC_61194;Phy00DW0O9_61194;Phy00DVUK6_61194;Phy00DVV3X_61194;Phy00DVUMB_61194;Phy00DVZG6_61194;Phy00DW120_61194;Phy00DVXHL_61194;Phy00DVZIY_61194;Phy00DW0PH_61194;Phy00DVVGJ_61194;Phy00DW0BU_61194;Phy00DW059_61194
GH28	17	Phy00DWNC4_255361;Phy00DWHIK_255361;Phy00DWH16_255361;Phy00DWLWA_255361;Phy00DWLWG_255361;Phy00DWLTA_255361;Phy00DWLZT_255361;Phy00DWGPU_255361;Phy00DWGRK_255361;Phy00DWMNC_255361;Phy00DWI5M_255361;Phy00DWKR4_255361;Phy00DWMRD_255361;Phy00DWHHG_255361;Phy00DWJ2S_255361;Phy00DWHC2_255361;Phy00DWLMF_255361
GH28	17	Phy00DW4V0_MONFR;Phy00DW410_MONFR;Phy00DW46S_MONFR;Phy00DW6K6_MONFR;Phy00DW8X6_MONFR;Phy00DW2XA_MONFR;Phy00DW65L_MONFR;Phy00DW7Y8_MONFR;Phy00DW40E_MONFR;Phy00DW1SH_MONFR;Phy00DW5PM_MONFR;Phy00DW4YV_MONFR;Phy00DW68F_MONFR;Phy00DW478_MONFR;Phy00DW77A_MONFR;Phy00DW4QU_MONFR;Phy00DW3CU_MONFR
GH3	15	Phy00DWC1E_38457;Phy00DWCF6_38457;Phy00DWG32_38457;Phy00DWEF8_38457;Phy00DWFZT_38457;Phy00DW9ZP_38457;Phy00DWBK6_38457;Phy00DWCDK_38457;Phy00DWFBW_38457;Phy00DWAOC_38457;Phy00DWFCQ_38457;Phy00DWDNE_38457;Phy00DWF0T_38457;Phy00DWAO8_38457;Phy00DWFAU_38457
GH3	14	Phy00AEUJ4_61186;Phy00AESZD_61186;Phy00AETR2_61186;Phy00AEUCI_61186;Phy00AEVX1_61186;Phy00AEWLN_61186;Phy00AEWO5_61186;Phy00AEXBB_61186;Phy00AEV21_61186;Phy00AETEG_61186;Phy00AERD6_61186;Phy00AERC0_61186;Phy00AEXBG_61186;Phy00AEXA8_61186
GH3	12	Phy00DVUIP_61194;Phy00DVUS6_61194;Phy00DVZ2L_61194;Phy00DVZ1T_61194;Phy00DVWDQ_61194;Phy00DW0LN_61194;Phy00DW0IA_61194;Phy00DVYNE_61194;Phy00DVUPW_61194;Phy00DVYPA_61194;Phy00DVYVQ_61194;Phy00DVXUE_61194
GH3	15	Phy00DWINH_255361;Phy00DWMQJ_255361;Phy00DWJ2X_255361;Phy00DWL0U_255361;Phy00DWK93_255361;Phy00DWH5A_255361;Phy00DWK1H_255361;Phy00DWKGP_255361;Phy00DWKMU_255361;Phy00DWNGC_255361;Phy00DWGSG_255361;Phy00DWHD1_255361;Phy00DWIND_255361;Phy00DWHU8_255361;Phy00DWGWK_255361
GH3	15	Phy00DW6RE_MONFR;Phy00DW8LR_MONFR;Phy00DW31P_MONFR;Phy00DW7S9_MONFR;Phy00DW407_MONFR;Phy00DW8E9_MONFR;Phy00DW7QF_MONFR;Phy00DW57U_MONFR;Phy00DW2N4_MONFR;Phy00DW6C5_MONFR;Phy00DW51H_MONFR;Phy00DW51L_MONFR;Phy00DW7S4_MONFR;Phy00DW2ET_MONFR;Phy00DW8BD_MONFR
GH31	5	Phy00DWCLB_38457;Phy00DW9ZQ_38457;Phy00DWBNI_38457;Phy00DWFOW_38457;Phy00DWD97_38457
GH31	5	Phy00AEUCU_61186;Phy00AEVRM_61186;Phy00AEU6D_61186;Phy00AEUHH_61186;Phy00AES0F_61186
GH31	4	Phy00DVZ2W_61194;Phy00DVXLL_61194;Phy00DVUFS_61194;Phy00DVWLW_61194
GH31	5	Phy00DWLFE_255361;Phy00DWLWL_255361;Phy00DWJK4_255361;Phy00DWH9T_255361;Phy00DWGWH_255361
GH31	4	Phy00DW7VM_MONFR;Phy00DW31O_MONFR;Phy00DW40I_MONFR;Phy00DW5HW_MONFR
GH32	1	Phy00DWFX8_38457
GH32	1	Phy00AEXIU_61186
GH32	1	Phy00DVZ20_61194
GH32	1	Phy00DWJNX_255361
GH32	1	Phy00DW51A_MONFR
GH35	4	Phy00DWF8Q_38457;Phy00DWD7D_38457;Phy00DWC69_38457;Phy00DWDRQ_38457
GH35	4	Phy00AEXI1_61186;Phy00AEX58_61186;Phy00AEWWH_61186;Phy00AEWH7_61186
GH35	4	Phy00DVWEM_61194;Phy00DW0YA_61194;Phy00DVYA9_61194;Phy00DVVFN_61194
GH35	4	Phy00DWIF3_255361;Phy00DWL02_255361;Phy00DWK5B_255361;Phy00DWGJ4_255361
GH35	4	Phy00DW8V8_MONFR;Phy00DW3PN_MONFR;Phy00DW6U0_MONFR;Phy00DW2ZE_MONFR
GH36	2	Phy00DWBGJ_38457;Phy00DWCJG_38457
GH36	2	Phy00AEVPM_61186;Phy00AEYH5_61186
GH36	2	Phy00DW10X_61194;Phy00DW0ZK_61194
GH36	2	Phy00DWLY9_255361;Phy00DWHXA_255361
GH36	2	Phy00DW2WG_MONFR;Phy00DW2V0_MONFR
GH37	1	Phy00DWAX2_38457
GH37	1	Phy00AEVT7_61186
GH37	1	Phy00DVYNT_61194
GH37	1	Phy00DWGTJ_255361
GH37	1	Phy00DW2OE_MONFR
GH38	1	Phy00DWCWE_38457
GH38	1	Phy00AEX6T_61186
GH38	1	Phy00DW0RB_61194
GH38	1	Phy00DWLMM_255361
GH38	1	Phy00DW480_MONFR
GH39	1	Phy00AEX9R_61186
GH39	1	Phy00DVYPF_61194
GH39	1	Phy00DWNFS_255361
GH39	1	Phy00DW2N8_MONFR
GH43	4	Phy00DWBGC_38457;Phy00DWG1R_38457;Phy00DWCGD_38457;Phy00DWFOT_38457
GH43	6	Phy00AEY1J_61186;Phy00AEUQM_61186;Phy00AETWW_61186;Phy00AEYGB_61186;Phy00AERM5_61186;Phy00AETCH_61186
GH43	6	Phy00DW0L8_61194;Phy00DVU6H_61194;Phy00DW10P_61194;Phy00DVYVS_61194;Phy00DVVI1_61194;Phy00DVWMC_61194
GH43	5	Phy00DWIFS_255361;Phy00DWHX3_255361;Phy00DWKB2_255361;Phy00DWH0O_255361;Phy00DWJCH_255361
GH43	7	Phy00DW84W_MONFR;Phy00DW5OC_MONFR;Phy00DW46T_MONFR;Phy00DW1H6_MONFR;Phy00DW6U0_MONFR;Phy00DW2V7_MONFR;Phy00DW8BM_MONFR
GH45	2	Phy00DWANE_38457;Phy00DWF5Y_38457
GH45	2	Phy00AEVVQ_61186;Phy00AEVY0_61186
GH45	2	Phy00DVX4R_61194;Phy00DVU53_61194
GH45	2	Phy00DWJEA_255361;Phy00DWKBJ_255361
GH45	2	Phy00DW1HP_MONFR;Phy00DW88L_MONFR
GH47	7	Phy00DWFBP_38457;Phy00DWBJF_38457;Phy00DW9G0_38457;Phy00DWG0M_38457;Phy00DWBPE_38457;Phy00DWB5G_38457;Phy00DWBIL_38457
GH47	8	Phy00AESWI_61186;Phy00AER9W_61186;Phy00AET3S_61186;Phy00AEXUG_61186;Phy00AEV3E_61186;Phy00AEUFY_61186;Phy00AEU4P_61186;Phy00AERZD_61186
GH47	9	Phy00DVZSK_61194;Phy00DW0ZZ_61194;Phy00DVZA5_61194;Phy00DVV88_61194;Phy00DVXQS_61194;Phy00DVX72_61194;Phy00DVWWA_61194;Phy00DW09R_61194;Phy00DVV54_61194
GH47	8	Phy00DWHAX_255361;Phy00DWI0R_255361;Phy00DWMG0_255361;Phy00DWINP_255361;Phy00DWJFT_255361;Phy00DWNIO_255361;Phy00DWHU3_255361;Phy00DWHV2_255361
GH47	9	Phy00DW60W_MONFR;Phy00DW5H8_MONFR;Phy00DW7B1_MONFR;Phy00DW7TW_MONFR;Phy00DW1M7_MONFR;Phy00DW6FU_MONFR;Phy00DW2ZV_MONFR;Phy00DW6OB_MONFR;Phy00DW5DE_MONFR
GH5	12	Phy00DWD4B_38457;Phy00DWAID_38457;Phy00DWB2B_38457;Phy00DWAR1_38457;Phy00DWEZ7_38457;Phy00DWABC_38457;Phy00DWEF9_38457;Phy00DWAHE_38457;Phy00DWDTC_38457;Phy00DWAA8_38457;Phy00DWCK0_38457;Phy00DWACV_38457
GH5	14	Phy00AESYD_61186;Phy00AET1Y_61186;Phy00AEU4Z_61186;Phy00AEVQR_61186;Phy00AEUV4_61186;Phy00AEXJ7_61186;Phy00AEUJW_61186;Phy00AEVE8_61186;Phy00AERPA_61186;Phy00AEXNW_61186;Phy00AEUCR_61186;Phy00AES3U_61186;Phy00AETLO_61186;Phy00AEU7N_61186
GH5	14	Phy00DVZSQ_61194;Phy00DVYA7_61194;Phy00DVUFH_61194;Phy00DVZKS_61194;Phy00DVUQ2_61194;Phy00DVV9G_61194;Phy00DVU9X_61194;Phy00DVVZB_61194;Phy00DVYEA_61194;Phy00DVXD5_61194;Phy00DVV2S_61194;Phy00DW008_61194;Phy00DVZAP_61194;Phy00DVZ2S_61194
GH5	13	Phy00DWJRE_255361;Phy00DWM1W_255361;Phy00DWLR7_255361;Phy00DWGJQ_255361;Phy00DWK2K_255361;Phy00DWLGO_255361;Phy00DWGWN_255361;Phy00DWMFX_255361;Phy00DWI3E_255361;Phy00DWJVB_255361;Phy00DWN2A_255361;Phy00DWID4_255361;Phy00DWKXO_255361
GH5	13	Phy00DW3ET_MONFR;Phy00DW8PX_MONFR;Phy00DW31Q_MONFR;Phy00DW1JQ_MONFR;Phy00DW1NS_MONFR;Phy00DW247_MONFR;Phy00DW7J9_MONFR;Phy00DW2A5_MONFR;Phy00DW3PF_MONFR;Phy00DW4RH_MONFR;Phy00DW822_MONFR;Phy00DW3YM_MONFR;Phy00DW1B2_MONFR
GH51	3	Phy00DWG21_38457;Phy00DWEKY_38457;Phy00DWEIV_38457
GH51	3	Phy00AEUV2_61186;Phy00AESAM_61186;Phy00AEWCF_61186
GH51	2	Phy00DVUHU_61194;Phy00DVVWU_61194
GH51	3	Phy00DWKX7_255361;Phy00DWK2W_255361;Phy00DWK0T_255361
GH51	3	Phy00DW2KR_MONFR;Phy00DW7JH_MONFR;Phy00DW3XX_MONFR
GH53	2	Phy00DWFP0_38457;Phy00DW9N3_38457
GH53	2	Phy00AEVRT_61186;Phy00AEUSS_61186
GH53	2	Phy00DVVVH_61194;Phy00DVY8Z_61194
GH53	2	Phy00DWK1Q_255361;Phy00DWLU8_255361
GH53	2	Phy00DW3QP_MONFR;Phy00DW5WE_MONFR
GH54	1	Phy00DWFIN_38457
GH54	1	Phy00AEW68_61186
GH54	1	Phy00DVV6Y_61194
GH54	1	Phy00DWLUK_255361
GH54	1	Phy00DW3BS_MONFR
GH55	3	Phy00DWEXR_38457;Phy00DWFV9_38457;Phy00DWB0T_38457
GH55	3	Phy00AEUSN_61186;Phy00AESE6_61186;Phy00AERGU_61186
GH55	3	Phy00DW12S_61194;Phy00DVZ0F_61194;Phy00DVY8Y_61194
GH55	3	Phy00DWLU9_255361;Phy00DWKF6_255361;Phy00DWKNE_255361
GH55	3	Phy00DW8W7_MONFR;Phy00DW3QO_MONFR;Phy00DW5UI_MONFR
GH6	1	Phy00DWEFA_38457
GH6	1	Phy00AEUVI_61186
GH6	1	Phy00DVUFI_61194
GH6	1	Phy00DWKXL_255361
GH6	1	Phy00DW3YN_MONFR
GH63	1	Phy00DWBH8_38457
GH63	1	Phy00AEUZ7_61186
GH63	1	Phy00DVUAY_61194
GH63	1	Phy00DWMYH_255361
GH63	1	Phy00DW8UN_MONFR
GH64	2	Phy00DWFIV_38457;Phy00DWBYU_38457
GH64	2	Phy00AEVCL_61186;Phy00AEV2V_61186
GH64	2	Phy00DW0VM_61194;Phy00DVZGS_61194
GH64	2	Phy00DWI0J_255361;Phy00DWH2U_255361
GH64	2	Phy00DW30Q_MONFR;Phy00DW1WR_MONFR
GH65	1	Phy00DWGFW_38457
GH65	1	Phy00AESAP_61186
GH65	2	Phy00DVY5P_61194;Phy00DVYSA_61194
GH65	1	Phy00DWK0E_255361
GH65	1	Phy00DW2KK_MONFR
GH7	3	Phy00DW9KD_38457;Phy00DWDWJ_38457;Phy00DWBQC_38457
GH7	3	Phy00AEWKF_61186;Phy00AEYER_61186;Phy00AEY55_61186
GH7	3	Phy00DVYR7_61194;Phy00DVXP5_61194;Phy00DVZ7I_61194
GH7	3	Phy00DWGUU_255361;Phy00DWMV9_255361;Phy00DWK6O_255361
GH7	3	Phy00DW3A9_MONFR;Phy00DW8HS_MONFR;Phy00DW2P0_MONFR
GH71	6	Phy00DWAK4_38457;Phy00DWAOE_38457;Phy00DWE8L_38457;Phy00DWBD1_38457;Phy00DWDGU_38457;Phy00DWBAH_38457
GH71	6	Phy00AERCB_61186;Phy00AESYH_61186;Phy00AEUHA_61186;Phy00AETIQ_61186;Phy00AEX7Z_61186;Phy00AEV9F_61186
GH71	4	Phy00DVYD8_61194;Phy00DW0OQ_61194;Phy00DW0NU_61194;Phy00DVXBI_61194
GH71	9	Phy00DWLSQ_255361;Phy00DWLL5_255361;Phy00DWHRM_255361;Phy00DWLRV_255361;Phy00DWNJ4_255361;Phy00DWLNH_255361;Phy00DWNQU_255361;Phy00DWINC_255361;Phy00DWGSS_255361
GH71	7	Phy00DW1B0_MONFR;Phy00DW804_MONFR;Phy00DW7S3_MONFR;Phy00DW1J0_MONFR;Phy00DW5JH_MONFR;Phy00DW488_MONFR;Phy00DW58A_MONFR
GH72	6	Phy00DW9H3_38457;Phy00DWATU_38457;Phy00DWBHH_38457;Phy00DWEK6_38457;Phy00DWBAW_38457;Phy00DWEXY_38457
GH72	6	Phy00AESJP_61186;Phy00AEUSM_61186;Phy00AEVO2_61186;Phy00AEWQF_61186;Phy00AES9C_61186;Phy00AEXF7_61186
GH72	5	Phy00DVZK5_61194;Phy00DVU74_61194;Phy00DVXZV_61194;Phy00DVZ5T_61194;Phy00DVUJB_61194
GH72	6	Phy00DWMLO_255361;Phy00DWK3U_255361;Phy00DWJKF_255361;Phy00DWH2M_255361;Phy00DWMRF_255361;Phy00DWKKK_255361
GH72	5	Phy00DW3RZ_MONFR;Phy00DW3AP_MONFR;Phy00DW8XC_MONFR;Phy00DW1WI_MONFR;Phy00DW8Z1_MONFR
GH76	9	Phy00DWB67_38457;Phy00DWEHM_38457;Phy00DWBWR_38457;Phy00DWG2I_38457;Phy00DWDH4_38457;Phy00DWAQZ_38457;Phy00DWA9J_38457;Phy00DWEKB_38457;Phy00DWE0K_38457
GH76	10	Phy00AESXG_61186;Phy00AEW51_61186;Phy00AETFF_61186;Phy00AETZO_61186;Phy00AETX2_61186;Phy00AEVRZ_61186;Phy00AERRN_61186;Phy00AEYHY_61186;Phy00AEV9T_61186;Phy00AEUNG_61186
GH76	9	Phy00DW0BF_61194;Phy00DVYO0_61194;Phy00DVVIO_61194;Phy00DW0HJ_61194;Phy00DVU5T_61194;Phy00DVUSX_61194;Phy00DW0UH_61194;Phy00DVYRH_61194;Phy00DVVC1_61194
GH76	10	Phy00DWHJB_255361;Phy00DWJS1_255361;Phy00DWJYU_255361;Phy00DWLKD_255361;Phy00DWIEJ_255361;Phy00DWMXU_255361;Phy00DWGP6_255361;Phy00DWM0K_255361;Phy00DWK21_255361;Phy00DWM2G_255361
GH76	9	Phy00DW6TO_MONFR;Phy00DW2UF_MONFR;Phy00DW8TR_MONFR;Phy00DW3BA_MONFR;Phy00DW2QX_MONFR;Phy00DW2IT_MONFR;Phy00DW8D9_MONFR;Phy00DW90M_MONFR;Phy00DW6KH_MONFR
GH78	4	Phy00DWEVJ_38457;Phy00DWDOX_38457;Phy00DW9E4_38457;Phy00DWDW7_38457
GH78	7	Phy00AEYHL_61186;Phy00AESWP_61186;Phy00AEWOJ_61186;Phy00AERW3_61186;Phy00AETI6_61186;Phy00AER87_61186;Phy00AERM7_61186
GH78	3	Phy00DVV6H_61194;Phy00DVVCX_61194;Phy00DVWNE_61194
GH78	5	Phy00DWGO4_255361;Phy00DWHD3_255361;Phy00DWHCG_255361;Phy00DWHUI_255361;Phy00DWK78_255361
GH78	5	Phy00DW785_MONFR;Phy00DW6JV_MONFR;Phy00DW6HU_MONFR;Phy00DW8ET_MONFR;Phy00DW3IC_MONFR
GH79	2	Phy00DWBGA_38457;Phy00DWBGF_38457
GH79	2	Phy00AEYGZ_61186;Phy00AEYHB_61186
GH79	2	Phy00DW10R_61194;Phy00DW0TA_61194
GH79	2	Phy00DWHX7_255361;Phy00DWHX6_255361
GH79	2	Phy00DW2V3_MONFR;Phy00DW2V9_MONFR
GH81	1	Phy00DWCSV_38457
GH81	1	Phy00AEY83_61186
GH81	1	Phy00DVVSY_61194
GH81	1	Phy00DWM64_255361
GH81	1	Phy00DW21D_MONFR
GH89	1	Phy00DWC3R_38457
GH89	1	Phy00AEWUQ_61186
GH89	1	Phy00DW0ZR_61194
GH89	1	Phy00DWJ74_255361
GH89	1	Phy00DW2SF_MONFR
GH92	5	Phy00DWCG8_38457;Phy00DWB0M_38457;Phy00DWB9F_38457;Phy00DWCCE_38457;Phy00DWCOS_38457
GH92	3	Phy00AEY1H_61186;Phy00AESEU_61186;Phy00AEXTM_61186
GH92	5	Phy00DVWWS_61194;Phy00DW0VX_61194;Phy00DVWRG_61194;Phy00DW035_61194;Phy00DW0PX_61194
GH92	5	Phy00DWKFB_255361;Phy00DWH1E_255361;Phy00DWIS9_255361;Phy00DWIRN_255361;Phy00DWH7K_255361
GH92	5	Phy00DW46O_MONFR;Phy00DW8WG_MONFR;Phy00DW19D_MONFR;Phy00DW25A_MONFR;Phy00DW18X_MONFR
GH93	1	Phy00DWDOI_38457
GH93	1	Phy00AETEU_61186
GH93	1	Phy00DVYD0_61194
GH93	1	Phy00DWJTA_255361
GH93	1	Phy00DW81F_MONFR
GH95	2	Phy00DWC8H_38457;Phy00DW9QN_38457
GH95	2	Phy00AETJC_61186;Phy00AEW1X_61186
GH95	2	Phy00DW06R_61194;Phy00DVVTU_61194
GH95	2	Phy00DWHM3_255361;Phy00DWL22_255361
GH95	2	Phy00DW5X2_MONFR;Phy00DW8SG_MONFR
GT0	4	Phy00DWAW7_38457;Phy00DWF3A_38457;Phy00DWAX1_38457;Phy00DWBZC_38457
GT0	4	Phy00AEV9C_61186;Phy00AERS4_61186;Phy00AEVTP_61186;Phy00AERTD_61186
GT0	4	Phy00DVYN3_61194;Phy00DVYNS_61194;Phy00DVZK9_61194;Phy00DVUVK_61194
GT0	4	Phy00DWJXZ_255361;Phy00DWGTT_255361;Phy00DWMRZ_255361;Phy00DWHGN_255361
GT0	4	Phy00DW2OF_MONFR;Phy00DW1JD_MONFR;Phy00DW4TS_MONFR;Phy00DW2J1_MONFR
GT1	5	Phy00DWB4M_38457;Phy00DWFJM_38457;Phy00DWDR9_38457;Phy00DWE3L_38457;Phy00DWABA_38457
GT1	6	Phy00AERG7_61186;Phy00AEV8Q_61186;Phy00AEYAF_61186;Phy00AERN3_61186;Phy00AETKP_61186;Phy00AEUN3_61186
GT1	6	Phy00DVZWM_61194;Phy00DVZM1_61194;Phy00DVVV6_61194;Phy00DVWNY_61194;Phy00DVV9B_61194;Phy00DVZIL_61194
GT1	6	Phy00DWIM0_255361;Phy00DWID6_255361;Phy00DWJC5_255361;Phy00DWIYD_255361;Phy00DWJEU_255361;Phy00DWNPT_255361
GT1	5	Phy00DW8Q9_MONFR;Phy00DW6IF_MONFR;Phy00DW7IK_MONFR;Phy00DW1JO_MONFR;Phy00DW7UT_MONFR
GT15	3	Phy00DWA6I_38457;Phy00DWFTN_38457;Phy00DWF8S_38457
GT15	3	Phy00AEU7V_61186;Phy00AEWH4_61186;Phy00AETDR_61186
GT15	3	Phy00DVWEO_61194;Phy00DVWOM_61194;Phy00DVVYP_61194
GT15	3	Phy00DWKZW_255361;Phy00DWLSO_255361;Phy00DWM9H_255361
GT15	4	Phy00DW8VA_MONFR;Phy00DW4LK_MONFR;Phy00DW33R_MONFR;Phy00DW1CR_MONFR
GT17	2	Phy00DWA77_38457;Phy00DWBG7_38457
GT17	2	Phy00AETHF_61186;Phy00AEYHG_61186
GT17	2	Phy00DW0T8_61194;Phy00DVWTB_61194
GT17	2	Phy00DWHX2_255361;Phy00DWM53_255361
GT17	2	Phy00DW2VE_MONFR;Phy00DW16L_MONFR
GT2	17	Phy00DWEHV_38457;Phy00DWCCV_38457;Phy00DWB8G_38457;Phy00DWD7F_38457;Phy00DWCRR_38457;Phy00DWBMB_38457;Phy00DWBZ3_38457;Phy00DWFC5_38457;Phy00DW9BZ_38457;Phy00DWG59_38457;Phy00DWF3A_38457;Phy00DWAPV_38457;Phy00DWAW7_38457;Phy00DWAVG_38457;Phy00DWBZC_38457;Phy00DW96G_38457;Phy00DWAX1_38457
GT2	17	Phy00AEXU9_61186;Phy00AERTD_61186;Phy00AEVTP_61186;Phy00AEWWJ_61186;Phy00AETSI_61186;Phy00AEV9C_61186;Phy00AEXUK_61186;Phy00AEYCF_61186;Phy00AES5L_61186;Phy00AESL8_61186;Phy00AEXU2_61186;Phy00AERSQ_61186;Phy00AEYDW_61186;Phy00AETRP_61186;Phy00AERS4_61186;Phy00AEVCC_61186;Phy00AES0Y_61186
GT2	17	Phy00DVX61_61194;Phy00DVZDW_61194;Phy00DVYN3_61194;Phy00DW01E_61194;Phy00DVURA_61194;Phy00DVZK9_61194;Phy00DVZDQ_61194;Phy00DW0LW_61194;Phy00DVUX4_61194;Phy00DVXKK_61194;Phy00DVWQ2_61194;Phy00DVVFF_61194;Phy00DVUVK_61194;Phy00DVYRP_61194;Phy00DVURH_61194;Phy00DVY7R_61194;Phy00DVYNS_61194
GT2	17	Phy00DWH80_255361;Phy00DWMCV_255361;Phy00DWJAC_255361;Phy00DWITN_255361;Phy00DWHSP_255361;Phy00DWJXZ_255361;Phy00DWMRZ_255361;Phy00DWHGN_255361;Phy00DWLOM_255361;Phy00DWMY6_255361;Phy00DWJ9X_255361;Phy00DWGUQ_255361;Phy00DWIG3_255361;Phy00DWGTT_255361;Phy00DWNRW_255361;Phy00DWHG8_255361;Phy00DWH2A_255361
GT2	18	Phy00DW5L6_MONFR;Phy00DW19R_MONFR;Phy00DW1X3_MONFR;Phy00DW91R_MONFR;Phy00DW24U_MONFR;Phy00DW4UB_MONFR;Phy00DW2OF_MONFR;Phy00DW6TY_MONFR;Phy00DW2J1_MONFR;Phy00DW4TS_MONFR;Phy00DW7G3_MONFR;Phy00DW3HJ_MONFR;Phy00DW1X1_MONFR;Phy00DW2U4_MONFR;Phy00DW91S_MONFR;Phy00DW2OO_MONFR;Phy00DW499_MONFR;Phy00DW1JD_MONFR
GT20	3	Phy00DWD2W_38457;Phy00DWFFD_38457;Phy00DWG0F_38457
GT20	3	Phy00AEY9N_61186;Phy00AEULE_61186;Phy00AEXMW_61186
GT20	3	Phy00DVYD4_61194;Phy00DVZVB_61194;Phy00DVXSW_61194
GT20	3	Phy00DWN3V_255361;Phy00DWJ8X_255361;Phy00DWJTI_255361
GT20	3	Phy00DW6FJ_MONFR;Phy00DW81K_MONFR;Phy00DW8NH_MONFR
GT21	1	Phy00DWG9B_38457
GT21	1	Phy00AERCV_61186
GT21	1	Phy00DW0NV_61194
GT21	1	Phy00DWM6Z_255361
GT21	1	Phy00DW7RH_MONFR
GT22	4	Phy00DW9WM_38457;Phy00DWA51_38457;Phy00DWAY4_38457;Phy00DWBOZ_38457
GT22	4	Phy00AEXVK_61186;Phy00AETBJ_61186;Phy00AETPM_61186;Phy00AEUZN_61186
GT22	4	Phy00DVZG2_61194;Phy00DVZZ6_61194;Phy00DVWSX_61194;Phy00DVX8H_61194
GT22	4	Phy00DWHAZ_255361;Phy00DWKU1_255361;Phy00DWKSA_255361;Phy00DWL9K_255361
GT22	4	Phy00DW261_MONFR;Phy00DW76S_MONFR;Phy00DW182_MONFR;Phy00DW1NA_MONFR
GT24	1	Phy00DWC4T_38457
GT24	1	Phy00AEVMA_61186
GT24	1	Phy00DW05Q_61194
GT24	1	Phy00DWN4F_255361
GT24	1	Phy00DW66X_MONFR
GT25	2	Phy00DWCIP_38457;Phy00DWAE0_38457
GT25	3	Phy00AEX18_61186;Phy00AESEC_61186;Phy00AERFQ_61186
GT25	2	Phy00DVZWF_61194;Phy00DW12Q_61194
GT25	2	Phy00DWIXR_255361;Phy00DWGLM_255361
GT25	3	Phy00DW8W4_MONFR;Phy00DW7UJ_MONFR;Phy00DW3FG_MONFR
GT3	1	Phy00DW9T2_38457
GT3	1	Phy00AEW14_61186
GT3	1	Phy00DVW8H_61194
GT3	1	Phy00DWMCP_255361
GT3	1	Phy00DW553_MONFR
GT31	4	Phy00DWG5E_38457;Phy00DWCG1_38457;Phy00DWCRO_38457;Phy00DW9ID_38457
GT31	4	Phy00AETJX_61186;Phy00AEY13_61186;Phy00AETYP_61186;Phy00AEYD1_61186
GT31	4	Phy00DW0SB_61194;Phy00DVY7U_61194;Phy00DVZNP_61194;Phy00DVVKS_61194
GT31	4	Phy00DWH0X_255361;Phy00DWJML_255361;Phy00DWK2B_255361;Phy00DWNRT_255361
GT31	4	Phy00DW6SC_MONFR;Phy00DW46J_MONFR;Phy00DW1QV_MONFR;Phy00DW3HH_MONFR
GT32	5	Phy00DWDZ0_38457;Phy00DWF1P_38457;Phy00DWFNM_38457;Phy00DW9MR_38457;Phy00DWAS2_38457
GT32	5	Phy00AESIS_61186;Phy00AEXMH_61186;Phy00AES38_61186;Phy00AEVS1_61186;Phy00AEVP8_61186
GT32	4	Phy00DVW1E_61194;Phy00DVYJQ_61194;Phy00DVW08_61194;Phy00DVZZ1_61194
GT32	5	Phy00DWN74_255361;Phy00DWLH9_255361;Phy00DWKTW_255361;Phy00DWMMG_255361;Phy00DWL3H_255361
GT32	5	Phy00DW7PK_MONFR;Phy00DW5WO_MONFR;Phy00DW7LD_MONFR;Phy00DW23K_MONFR;Phy00DW4FI_MONFR
GT33	1	Phy00DWF0Z_38457
GT33	1	Phy00AEWPF_61186
GT33	1	Phy00DVV66_61194
GT33	1	Phy00DWGND_255361
GT33	1	Phy00DW79J_MONFR
GT34	2	Phy00DW9QF_38457;Phy00DWA74_38457
GT34	2	Phy00AEV4E_61186;Phy00AETHN_61186
GT34	2	Phy00DVUG8_61194;Phy00DVX5C_61194
GT34	2	Phy00DWIQ0_255361;Phy00DWM49_255361
GT34	2	Phy00DW16H_MONFR;Phy00DW3SG_MONFR
GT35	1	Phy00DWD0X_38457
GT35	1	Phy00AEXW8_61186
GT35	1	Phy00DW0FE_61194
GT35	1	Phy00DWLV1_255361
GT35	1	Phy00DW532_MONFR
GT39	3	Phy00DWD1C_38457;Phy00DWAE5_38457;Phy00DWF5W_38457
GT39	3	Phy00AEVXP_61186;Phy00AEUAV_61186;Phy00AEXWD_61186
GT39	3	Phy00DVW8X_61194;Phy00DVX43_61194;Phy00DW0MM_61194
GT39	3	Phy00DWLCD_255361;Phy00DWKB3_255361;Phy00DWLUV_255361
GT39	3	Phy00DW53J_MONFR;Phy00DW1HR_MONFR;Phy00DW441_MONFR
GT4	3	Phy00DWF9R_38457;Phy00DWENV_38457;Phy00DW96V_38457
GT4	4	Phy00AEVC3_61186;Phy00AEW6C_61186;Phy00AERF5_61186;Phy00AEUQ8_61186
GT4	4	Phy00DVVKW_61194;Phy00DVZS6_61194;Phy00DVX4P_61194;Phy00DVVBA_61194
GT4	4	Phy00DWJJH_255361;Phy00DWLA8_255361;Phy00DWKYR_255361;Phy00DWKLD_255361
GT4	3	Phy00DW3BL_MONFR;Phy00DW2D7_MONFR;Phy00DW91L_MONFR
GT41	1	Phy00DWDJ2_38457
GT41	1	Phy00AEU8V_61186
GT41	1	Phy00DVWF6_61194
GT41	1	Phy00DWNB5_255361
GT41	1	Phy00DW73D_MONFR
GT48	1	Phy00DWEK7_38457
GT48	1	Phy00AESJO_61186
GT48	1	Phy00DVU71_61194
GT48	1	Phy00DWK3T_255361
GT48	1	Phy00DW8Z2_MONFR
GT5	1	Phy00DWAHH_38457
GT5	1	Phy00AEVQV_61186
GT5	1	Phy00DVVWZ_61194
GT5	1	Phy00DWK2N_255361
GT5	1	Phy00DW7JC_MONFR
GT50	1	Phy00DWEA6_38457
GT50	1	Phy00AES1R_61186
GT50	1	Phy00DVXAW_61194
GT50	1	Phy00DWJJ7_255361
GT50	1	Phy00DW4BF_MONFR
GT57	2	Phy00DWDBA_38457;Phy00DWBZM_38457
GT57	2	Phy00AESBT_61186;Phy00AERYE_61186
GT57	2	Phy00DVZR6_61194;Phy00DVWCG_61194
GT57	2	Phy00DWI93_255361;Phy00DWL8B_255361
GT57	2	Phy00DW569_MONFR;Phy00DW7D7_MONFR
GT58	1	Phy00DWFRU_38457
GT58	1	Phy00AERNK_61186
GT58	1	Phy00DVV2O_61194
GT58	1	Phy00DWL9E_255361
GT58	1	Phy00DW4RD_MONFR
GT59	1	Phy00DVXII_61194
GT59	1	Phy00DW8SV_MONFR
GT62	3	Phy00DWBL0_38457;Phy00DW9IU_38457;Phy00DW9KJ_38457
GT62	3	Phy00AEXOR_61186;Phy00AEVYD_61186;Phy00AEX6Z_61186
GT62	3	Phy00DVUYU_61194;Phy00DVVIZ_61194;Phy00DW0YK_61194
GT62	3	Phy00DWLM1_255361;Phy00DWI1L_255361;Phy00DWI00_255361
GT62	3	Phy00DW30F_MONFR;Phy00DW5SC_MONFR;Phy00DW708_MONFR
GT66	1	Phy00DWCEN_38457
GT66	1	Phy00AEURA_61186
GT66	1	Phy00DVX0P_61194
GT66	1	Phy00DWK9W_255361
GT66	1	Phy00DW1GN_MONFR
GT69	2	Phy00DWDF5_38457;Phy00DWB8V_38457
GT69	2	Phy00AEUYH_61186;Phy00AEV7C_61186
GT69	2	Phy00DVX28_61194;Phy00DVU95_61194
GT69	2	Phy00DWIRS_255361;Phy00DWHBI_255361
GT69	2	Phy00DW18C_MONFR;Phy00DW8TV_MONFR
GT71	5	Phy00DWDUA_38457;Phy00DWB9W_38457;Phy00DWFXM_38457;Phy00DWBJ0_38457;Phy00DWD4J_38457
GT71	4	Phy00AEVYH_61186;Phy00AEWU1_61186;Phy00AEVO5_61186;Phy00AESCQ_61186
GT71	5	Phy00DW0VO_61194;Phy00DVUL5_61194;Phy00DVZTE_61194;Phy00DVVCG_61194;Phy00DW0VF_61194
GT71	5	Phy00DWK7M_255361;Phy00DWNVY_255361;Phy00DWI03_255361;Phy00DWJ7P_255361;Phy00DWH4A_255361
GT71	5	Phy00DW30I_MONFR;Phy00DW2RK_MONFR;Phy00DW6GX_MONFR;Phy00DW41S_MONFR;Phy00DW7TH_MONFR
GT76	1	Phy00DWFNO_38457
GT76	1	Phy00AEU57_61186
GT76	1	Phy00DVVOU_61194
GT76	1	Phy00DWMKT_255361
GT76	1	Phy00DW6YF_MONFR
GT8	5	Phy00DWCIA_38457;Phy00DWEUM_38457;Phy00DWBRK_38457;Phy00DWGAF_38457;Phy00DWATN_38457
GT8	5	Phy00AEUVR_61186;Phy00AES9Q_61186;Phy00AERCY_61186;Phy00AEXIO_61186;Phy00AETOW_61186
GT8	5	Phy00DVZ0Q_61194;Phy00DW0KN_61194;Phy00DVVPM_61194;Phy00DVUGV_61194;Phy00DVYUZ_61194
GT8	5	Phy00DWNFN_255361;Phy00DWKX4_255361;Phy00DWM74_255361;Phy00DWLAZ_255361;Phy00DWMRL_255361
GT8	5	Phy00DW3YH_MONFR;Phy00DW50W_MONFR;Phy00DW4NA_MONFR;Phy00DW7RP_MONFR;Phy00DW8XJ_MONFR
GT90	2	Phy00DWFQR_38457;Phy00DWAEX_38457
GT90	3	Phy00AEWEU_61186;Phy00AEXLH_61186;Phy00AESOI_61186
GT90	3	Phy00DVW23_61194;Phy00DVVQP_61194;Phy00DVYEU_61194
GT90	3	Phy00DWLIZ_255361;Phy00DWNBU_255361;Phy00DWKK1_255361
GT90	3	Phy00DW865_MONFR;Phy00DW7YV_MONFR;Phy00DW6X0_MONFR
PL1	5	Phy00DWD5I_38457;Phy00DWBRI_38457;Phy00DWFJD_38457;Phy00DWDG0_38457;Phy00DWAOH_38457
PL1	5	Phy00AEWMO_61186;Phy00AERFE_61186;Phy00AEUVN_61186;Phy00AET8H_61186;Phy00AEYL0_61186
PL1	4	Phy00DVUGT_61194;Phy00DVXVC_61194;Phy00DVVGG_61194;Phy00DVZRX_61194
PL1	5	Phy00DWLCM_255361;Phy00DWNHR_255361;Phy00DWKYU_255361;Phy00DWGRQ_255361;Phy00DWKXP_255361
PL1	5	Phy00DW1ZT_MONFR;Phy00DW5PO_MONFR;Phy00DW3YJ_MONFR;Phy00DW2DA_MONFR;Phy00DW6WB_MONFR
PL3	1	Phy00DWDWK_38457
PL3	1	Phy00AEXBH_61186
PL3	1	Phy00DVXLB_61194
PL3	1	Phy00DWL0T_255361
PL3	1	Phy00DW51I_MONFR
PL7	1	Phy00DWD2F_38457
PL7	1	Phy00AETPZ_61186
PL7	1	Phy00DVWZQ_61194
PL7	1	Phy00DWKUO_255361
PL7	1	Phy00DW76D_MONFR

## Sheet: TableS6
Table S6: Number of CAZy proteins per CAZy category and species. Note that if a protein is classified in multiple classes it will be counted in each class
	Hymenotorrendiella dingleyae	Botrytis tulipae	Botrytis hyacinthi	Botrytis cinerea	Botrytis paeoniae	Ciboria shiraiana	Monilinia aucupariae	Monilinia fructigena	Monilinia fructicola	Monilinia polystroma	Monilinia laxa	Ciborinia camelliae	Myriosclerotinia duriaeana	Myriosclerotinia curreyana	Myriosclerotinia scirpicola
AA3	49	36	31	29	33	24	20	25	27	24	25	29	22	24	23
GH28	17	19	19	19	18	18	16	17	17	17	17	15	10	11	12
CBM1	54	41	42	44	40	38	38	40	40	38	40	32	39	38	39
CBM18	13	11	13	10	11	14	10	9	9	9	9	14	9	9	9
GT1	6	7	9	11	6	8	6	5	5	6	6	7	6	5	6
GH78	8	6	9	7	7	4	3	4	5	5	7	5	6	4	6
AA1	23	11	11	12	12	8	8	10	11	10	11	12	10	7	10
CE5	8	9	9	10	9	8	6	5	7	5	7	8	7	6	7
GH16	18	19	20	20	20	17	18	16	18	18	17	20	18	16	16
GH71	2	9	9	8	8	9	4	6	7	9	6	7	8	7	9
CBM20	6	11	11	10	10	10	6	8	9	8	8	8	7	9	9
GH0	4	5	5	7	5	7	3	3	3	3	4	4	4	3	4
CBM24	1	7	7	6	6	7	3	4	5	7	4	5	6	5	7
GH43	8	5	6	8	5	5	6	4	7	5	6	3	5	4	5
GH18	13	12	11	8	10	12	10	9	9	10	9	12	10	10	10
CBM13	4	6	6	6	6	2	5	4	4	4	5	4	5	3	5
GH5	18	15	15	15	14	14	14	12	13	13	14	14	12	12	12
GH3	26	13	14	15	14	13	12	15	15	15	14	13	12	13	12
PL1	6	5	7	7	5	4	4	5	5	5	5	5	4	3	4
AA9	14	10	10	10	10	9	9	10	10	10	10	7	11	8	11
CBM6	8	7	8	7	7	7	8	9	10	10	9	7	8	8	8
CBM2	5	3	3	3	3	4	3	4	4	4	4	1	5	5	4
CBM67	4	2	3	3	3	1	1	2	1	2	3	1	1	0	1
GT8	5	8	7	7	6	6	5	5	5	5	5	5	5	6	5
CE16	3	6	7	7	7	6	6	6	7	6	7	5	5	4	5
GT32	4	5	5	6	4	3	4	5	5	5	5	4	5	6	6
CE8	1	5	5	5	5	5	5	5	5	5	5	5	3	3	3
GT71	2	5	5	5	5	2	5	5	5	5	4	5	5	4	5
CE4	6	5	5	5	5	4	3	3	4	4	4	4	3	3	3
GH76	12	11	11	11	11	11	9	9	9	10	10	10	11	10	11
AA5	4	6	6	6	5	4	4	5	5	5	5	4	4	4	4
GT2	18	19	19	19	18	18	17	17	18	17	17	18	18	18	17
GH55	3	4	5	4	4	4	3	3	3	3	3	4	4	2	4
GT4	5	5	5	5	5	4	4	3	3	4	4	5	5	5	5
CBM51	5	3	3	3	3	1	3	3	3	3	3	3	3	1	3
GH30	2	2	2	0	0	0	0	0	0	0	0	0	0	0	0
CBM5	2	3	2	2	3	1	2	1	1	1	1	1	2	2	2
GH47	7	8	8	8	7	7	9	7	9	8	8	7	8	7	8
GT69	2	4	3	3	2	2	2	2	2	2	2	2	1	2	2
GH31	6	5	5	5	5	6	4	5	4	5	5	5	6	6	6
PL3	1	2	2	2	2	0	1	1	1	1	1	1	1	0	1
CBM12	2	2	1	2	3	1	1	1	1	1	1	1	2	2	2
CE1	2	2	2	2	2	1	1	1	1	1	1	1	2	3	1
CBM38	1	1	2	1	1	0	0	0	0	0	0	0	1	1	1
CE10	1	0	0	0	0	0	0	1	0	1	1	2	0	0	1
GH135	0	4	4	4	4	3	2	3	3	3	4	4	3	3	4
CBM16	2	2	1	2	2	1	1	1	1	1	1	0	2	2	2
CBM55	0	1	0	1	2	0	0	0	0	0	0	0	0	0	1
GH13	7	10	10	10	10	10	9	10	11	10	9	9	9	9	9
GH35	7	4	4	4	4	4	4	4	4	4	4	3	3	2	3
CBM60	1	1	1	1	1	1	2	2	2	2	2	0	1	1	1
GH92	7	5	5	5	5	5	5	5	5	5	3	5	5	5	5
AA0	1	1	1	1	0	0	0	0	1	0	1	0	1	0	1
AA2	3	1	1	1	0	0	0	0	1	0	1	0	1	0	1
GH62	1	1	1	1	1	0	0	0	0	0	0	0	1	1	1
GT15	4	4	4	4	3	4	3	3	4	3	3	3	4	4	3
GT25	1	2	2	2	2	3	2	2	3	2	3	3	3	3	3
AA8	3	3	3	3	3	2	2	2	2	2	2	3	3	3	3
CBM10	2	3	3	3	3	3	3	2	2	2	2	2	2	3	3
CBM22	3	1	1	1	1	1	2	2	2	2	2	2	1	1	1
CBM36	0	1	1	1	2	1	2	2	2	2	2	1	1	1	1
GH72	7	6	6	6	5	6	5	6	5	6	6	6	5	5	5
CBM27	1	1	1	1	1	1	1	0	0	0	0	1	0	1	1
CBM63	1	1	1	1	1	1	0	0	0	0	0	1	1	1	1
CBM14	0	0	0	0	0	1	1	1	0	1	1	1	1	1	1
CBM4	0	0	0	0	0	0	0	1	0	1	0	0	1	1	1
CBM66	0	1	1	1	0	0	0	0	0	0	0	0	1	0	1
GH65	1	2	2	1	2	2	2	1	1	1	1	2	2	2	2
AA13	0	1	1	1	1	1	0	0	0	0	0	0	0	0	0
CE3	3	1	1	1	1	1	0	0	0	0	0	0	0	0	0
GH1	4	4	4	5	4	3	4	4	4	4	4	3	4	4	4
AA7	4	2	3	2	2	2	2	1	2	1	2	2	2	2	2
GH11	6	2	2	3	2	3	2	2	2	2	2	1	2	2	2
GT31	3	4	4	4	4	5	4	4	4	4	4	4	3	4	3
GH12	1	4	4	4	4	4	4	4	4	4	4	3	3	3	3
GH36	2	1	2	2	1	2	2	2	2	2	2	1	1	2	2
CE0	3	2	2	2	2	2	2	2	2	2	2	1	1	1	1
CE2	1	1	1	1	1	1	1	1	1	1	1	0	0	0	0
GT50	1	1	1	1	1	0	1	1	1	1	1	1	0	0	0
GT59	1	1	1	1	1	1	1	0	1	0	0	0	1	1	1
CBM39	0	0	1	1	1	0	0	0	0	0	0	0	0	0	0
CBM50	1	1	1	0	0	1	0	0	0	0	0	0	0	0	0
GH128	2	3	4	4	4	3	3	4	4	4	4	4	4	4	4
GH88	0	1	1	1	0	0	0	0	0	0	0	0	0	0	0
CE15	2	0	0	0	0	1	0	1	0	0	1	0	0	0	0
GH7	5	3	3	3	3	3	3	3	3	3	3	3	2	2	2
GH93	1	1	1	1	1	1	1	1	1	1	1	1	0	0	0
CBM32	4	5	5	4	5	5	5	5	5	5	5	4	5	4	5
GH105	1	2	2	2	2	1	2	1	2	1	2	2	2	2	2
CBM35	3	3	3	4	3	3	3	3	3	3	3	2	3	3	3
GH26	0	1	1	2	1	1	0	1	1	1	1	1	1	1	1
AA12	2	0	0	0	0	1	0	0	0	0	0	1	0	0	0
GH32	2	1	2	2	1	1	1	1	1	1	1	1	1	1	1
GH51	3	3	3	3	3	2	2	3	3	3	3	3	3	3	3
GH95	2	2	2	2	2	1	2	2	2	2	2	2	2	1	2
AA4	1	1	1	1	1	1	1	1	1	1	1	1	2	1	2
GH127	1	1	1	1	1	0	1	1	1	1	1	1	1	0	1
GH39	1	1	1	1	1	0	1	0	1	1	1	1	1	1	1
GH89	0	1	0	1	0	1	1	1	1	1	1	1	1	1	1
GH15	3	4	4	4	4	4	3	4	4	4	4	4	4	4	4
GT22	4	4	4	4	3	4	4	4	4	4	4	4	4	4	4
GT90	5	3	3	3	3	3	3	2	3	3	3	3	3	3	3
CBM19	2	3	3	3	3	3	3	3	3	3	3	3	3	2	3
CE12	5	3	3	3	3	3	3	3	3	3	3	2	3	3	3
CE9	2	2	2	2	2	2	2	2	2	2	2	2	2	1	2
GH2	4	2	2	2	2	2	2	2	2	2	2	2	2	1	2
GH27	3	4	4	4	4	4	4	4	4	4	4	3	4	4	4
GH79	2	2	2	2	2	2	2	2	2	2	2	2	2	1	2
PL7	1	1	1	1	1	1	1	1	1	1	1	1	1	1	0
AA11	2	2	2	2	2	2	2	2	2	2	1	2	2	2	2
AA16	2	1	1	1	1	1	1	1	1	1	1	0	1	1	1
CBM46	0	1	1	1	1	1	0	1	1	1	1	1	1	1	1
GH10	4	2	2	2	2	2	2	2	2	2	2	1	2	2	2
GH145	1	1	1	1	1	0	1	1	1	1	1	1	1	1	1
GH17	5	5	6	6	6	6	6	6	6	6	6	6	6	6	6
CBM3	1	0	0	1	0	0	0	0	0	0	0	0	0	0	0
GH106	2	1	1	2	1	1	1	1	1	1	1	1	1	1	1
AA6	1	1	1	1	1	1	1	1	1	1	1	1	1	1	1
CBM21	2	1	1	1	1	1	1	1	1	1	1	1	1	1	1
CBM42	1	1	1	1	1	1	1	1	1	1	1	1	1	1	1
CBM43	3	2	2	2	2	2	2	2	2	2	2	2	2	2	2
CBM48	2	2	2	2	2	2	2	2	2	2	2	2	2	2	2
CBM54	1	1	1	1	1	1	1	1	1	1	1	1	1	1	1
CBM9	2	1	1	1	1	1	1	1	1	1	1	1	1	1	1
GH114	3	1	1	1	1	1	1	1	1	1	1	1	1	1	1
GH115	1	1	1	1	1	1	1	1	1	1	1	1	1	1	1
GH125	3	3	3	3	3	3	3	3	3	3	3	3	3	3	3
GH131	3	2	2	2	2	2	2	2	2	2	2	2	2	2	2
GH132	2	2	2	2	2	2	2	2	2	2	2	2	2	2	2
GH133	1	1	1	1	1	1	1	1	1	1	1	1	1	1	1
GH152	1	1	1	1	1	1	1	1	1	1	1	1	1	1	1
GH154	1	1	1	1	1	1	1	1	1	1	1	1	1	1	1
GH20	2	1	1	1	1	1	1	1	1	1	1	1	1	1	1
GH29	2	0	0	0	0	0	0	0	0	0	0	0	0	0	0
GH37	1	1	1	1	1	1	1	1	1	1	1	1	1	1	1
GH38	1	1	1	1	1	1	1	1	1	1	1	1	1	1	1
GH42	1	0	0	0	0	0	0	0	0	0	0	0	0	0	0
GH45	1	2	2	2	2	2	2	2	2	2	2	2	2	2	2
GH53	2	2	2	2	2	2	2	2	2	2	2	2	2	2	2
GH54	1	1	1	1	1	1	1	1	1	1	1	1	1	1	1
GH6	2	1	1	1	1	1	1	1	1	1	1	1	1	1	1
GH63	2	1	1	1	1	1	1	1	1	1	1	1	1	1	1
GH64	2	2	2	2	2	2	2	2	2	2	2	2	2	2	2
GH74	1	0	0	0	0	0	0	0	0	0	0	0	0	0	0
GH75	1	0	0	0	0	0	0	0	0	0	0	0	0	0	0
GH81	1	1	1	1	1	1	1	1	1	1	1	1	1	1	1
GH94	1	0	0	0	0	0	0	0	0	0	0	0	0	0	0
GT0	3	4	4	4	4	4	4	4	4	4	4	4	4	4	4
GT17	1	2	2	2	2	2	2	2	2	2	2	2	2	2	2
GT20	3	3	3	3	3	3	3	3	3	3	3	3	3	3	3
GT21	1	1	1	1	1	1	1	1	1	1	1	1	1	1	1
GT24	1	1	1	1	1	1	1	1	1	1	1	1	1	1	1
GT3	1	1	1	1	1	1	1	1	1	1	1	1	1	1	1
GT33	1	1	1	1	1	1	1	1	1	1	1	1	1	1	1
GT34	2	2	2	2	2	2	2	2	2	2	2	2	2	2	2
GT35	1	1	1	1	1	1	1	1	1	1	1	1	1	1	1
GT39	3	3	3	3	3	3	3	3	3	3	3	3	3	3	3
GT41	1	1	1	1	1	1	1	1	1	1	1	1	1	1	1
GT48	1	1	1	1	1	1	1	1	1	1	1	1	1	1	1
GT5	0	1	1	1	1	1	1	1	1	1	1	1	1	1	1
GT57	2	2	2	2	2	2	2	2	2	2	2	2	2	2	2
GT58	1	1	1	1	1	1	1	1	1	1	1	1	1	1	1
GT62	3	3	3	3	3	3	3	3	3	3	3	3	3	3	3
GT66	1	1	1	1	1	1	1	1	1	1	1	1	1	1	1
GT76	1	1	1	1	1	1	1	1	1	1	1	1	1	1	1
PL26	1	0	0	0	0	0	0	0	0	0	0	0	0	0	0
PL4	3	0	0	0	0	0	0	0	0	0	0	0	0	0	0

## Sheet: TableS7
Table S8 Genes and enzymes identified from transcriptional changes in early Monilinia laxa strain 8L infection on mature nectarine and their orthologs in four other Monilinia species.
M. laxa 8L Gene	M. laxa 8L Protein code	M. fruticola 38C Gene	M. fruticola 38C Protein code	M. fructigena gena6 Gene	M. fructigena gena6 Protein code	Monilinia polystroma Gene	Monilinia polystroma Protein code	M. aucupariae Gene	M. aucupariae Protein code	GO	PFAM	CAZy	PHI	SignalP
Monilinia__000380 (MlPG1)	Phy00AES0B_61186	MFRU_008g03210.1	Phy00DW410_MONFR	g9059.t1	Phy00DWG41_38457	MONPO_091_01372	Phy00DWLWA_255361	MONAU_00904472	Phy00DVUK6_61194	GO:0004650 (polygalacturonase activity),GO:0005975 (carbohydrate metabolic process)	PF00295.17 (Glycosyl hydrolases family 28 , 2e-109)	GH28 (E:4.8e-64)	MfPG1 (Monilinia fructicola, reduced virulence, 0)	0.844
Monilinia__000560 (MlPG2)	Phy00AERZR_61186	MFRU_008g02990.1	Phy00DW40E_MONFR	g6856.t1	Phy00DWEEU_38457	MONPO_091_01355	Phy00DWLWG_255361	MONAU_009_04453	Phy00DVUMB_61194	GO:0004650 (polygalacturonase activity),GO:0005975 (carbohydrate metabolic process)	PF00295.17 (Glycosyl hydrolases family 28 , 4.4e-105)	GH28 (E:7.3e-69)	BcPG2 (Botrytis cinerea, reduced virulence, 0)	0.837
Monilinia__000370 (MlPME3)	Phy00AERZ9_61186	MFRU_008g03220.1	Phy00DW411_MONFR	g9060.t1	Phy00DWG42_38457	MONPO_091_01373	Phy00DWLWD_255361	MONAU_009_04473	Phy00DVUI4_61194	GO:0030599 (pectinesterase activity),GO:0042545 (cell wall modification)	PF01095.19 (Pectinesterase , 7.4e-42)	CE8 (E:2.4e-68)	BCPME1__bcpme1 (Botrytis cinerea, reduced virulence / unaffected_pathogenicity, 4.63e-90)	0.785
Monilinia__040450	Phy00AEWUZ_61186	MFRU_005g00330.1	Phy00DW2S8_MONFR	g3871.t1	Phy00DWC3X_38457	MONPO_225_05279	Phy00DWJ7U_255361	MONAU_004_02319	Phy00DW126_61194	GO:0055085 (transmembrane transport)	PF03169.15 (OPT oligopeptide transporter protein , 5.7e-121)	-	CgOPT1 (Colletotrichum gloeosporioides, reduced virulence, 1.18e-62)	-
Monilinia__013120	Phy00AEW5Y_61186	MFRU_005g01100.1	Phy00DW2UK_MONFR	g6952.t1	Phy00DWEHI_38457	MONPO_089_01292	Phy00DWMXQ_255361	MONAU_004_02527	Phy00DW0XF_61194	GO:0055085 (transmembrane transport)	PF03169.15 (OPT oligopeptide transporter protein , 4.5e-158)	-	CgOPT1 (Colletotrichum gloeosporioides, reduced virulence, 3.34e-66)	-
Monilinia__008110	Phy00AEVLC_61186	MFRU_002g02000.1	Phy00DW1OQ_MONFR	g8052.t1	Phy00DWFC2_38457	MONPO_137_02901	Phy00DWJUR_255361			GO:0016021 (integral component of membrane),GO:0055085 (transmembrane transport)	PF07690.16 (Major Facilitator Superfamily , 8.5e-45),PF06609.13 (Fungal trichothecene efflux pump (TRI12) , 7.3e-14),PF00083.24 (Sugar (and other) transporter , 1.3e-07)		VdSge1 (Verticillium dahliae, loss of_pathogenicity, 2.49e-125)	-
Monilinia__020480	Phy00AERW8_61186	MFRU_026g00950.1	Phy00DW6UX_MONFR	g5688.t1	Phy00DWDIE_38457	MONPO_301_06857	Phy00DWIG9_255361	MONAU_008_03907	Phy00DVVJL_61194	GO:0055114 (oxidation-reduction process)	PF08240.12 (Alcohol dehydrogenase GroES-like domain , 3.6e-19),PF00107.26 (Zinc-binding dehydrogenase , 1e-14),PF01262.21 (Alanine dehydrogenase/PNT, C-terminal domain , 1.8e-05),PF02826.19 (D-isomer specific 2-hydroxyacid dehydrogenase, NAD binding domain , 7.5e-05)	-	adhT (Mycoplasma agalactiae, reduced virulence, 5e-38)	-
Monilinia__001170	Phy00AES6S_61186	MFRU_018g00360.1	Phy00DW5ZE_MONFR	g397.t1	Phy00DW9FF_38457	MONPO_312_07037	Phy00DWN5P_255361	MONAU_058_08990	Phy00DVU8A_61194	GO:0005524 (ATP binding),GO:0006457 (protein folding),GO:0051082 (unfolded protein binding)	PF00012.20 (Hsp70 protein , 1.1e-265),PF06723.13 (MreB/Mbl protein , 2.5e-13),PF10712.9 (NAD-specific glutamate dehydrogenase , 1.5e-43),PF10712.9 (NAD-specific glutamate dehydrogenase , 4.1e-37)	-	LHS1 (Magnaporthe oryzae, reduced virulence, 9.73e-23)	-
Monilinia__036690	Phy00AEUFO_61186	MFRU_002g01070.1	Phy00DW1M2_MONFR	g960.t1	Phy00DW9V2_38457	MONPO_354_07783	Phy00DWIWC_255361	MONAU_002_01640	Phy00DVZHS_61194	GO:0030544 (Hsp70 protein binding) heat shock protein binding	PF00012.20 (Hsp70 protein , 1e-222),PF06723.13 (MreB/Mbl protein , 1.4e-15)	-	LHS1 (Magnaporthe oryzae, reduced virulence, 1.37e-28)	-
Monilinia__082490	Phy00AEVWP_61186	MFRU_058g00310.1	Phy00DW8PU_MONFR	g7605.t1	Phy00DWEZN_38457	MONPO_257_06016	Phy00DWI3B_255361	MONAU_019_06550	Phy00DVUPQ_61194	GO:0005524 (ATP binding),GO:0016887 (ATPase activity)	PF00005.27 (ABC transporter , 3.4e-20),PF00005.27 (ABC transporter , 8.5e-24),PF17947.1 (Four helical bundle domain , 1.2e-29),PF02463.19 (RecF/RecN/SMC N terminal domain , 7.5e-07),PF02463.19 (RecF/RecN/SMC N terminal domain , 3e-06),PF13476.6 (AAA domain , 1.8e-05),PF03193.16 (RsgA GTPase , 0.00021),PF00350.23 (Dynamin family , 6.2e-05)	-	potA (Streptococcus pneumoniae, reduced virulence, 4.34e-11)	-
Monilinia__020220	Phy00AEW7U_61186	MFRU_043g00520.1	Phy00DW83S_MONFR	g6950.t1	Phy00DWEHG_38457	MONPO_319_07109	Phy00DWLHN_255361	MONAU_020_06756	Phy00DW0E6_61194	-	-	-	BEC1040 (Blumeria graminis, reduced virulence, 1.96e-15)	0.799
Monilinia__015060 (Putative GPI-anchored cell wall b-endoglucanase protein)	Phy00AEVAB_61186	MFRU_004g04570.1	Phy00DW2QW_MONFR	g9576.t1	Phy00DWGID_38457	MONPO_035_00312	Phy00DWHJ8_255361	MONAU_005_03025	Phy00DVYRE_61194	GO:0004553 (hydrolase activity, hydrolyzing O-glycosyl compounds),GO:0005975 (carbohydrate metabolic process)	PF00332.18 (Glycosyl hydrolases family 17 , 3.1e-07)	GH17 (E:5.9e-17)	BEC1005 (Blumeria graminis, reduced virulence, 5.83e-36)	0.67
Monilinia__015400	Phy00AEV9Z_61186	MFRU_004g04190.2	Phy00DW2PU_MONFR	g846.t1	Phy00DW9RW_38457	MONPO_111_01952	Phy00DWGUB_255361	MONAU_005_03002	Phy00DVYJG_61194	GO:0004318 (enoyl-[acyl-carrier-protein] reductase (NADH) activity)	PF13561.6 (Enoyl-(Acyl carrier protein) reductase , 1.5e-58),PF00106.25 (short chain dehydrogenase , 2.2e-42),PF08659.10 (KR domain , 2.5e-09)	-	MGG_00056 (Magnaporthe oryzae, reduced virulence, 7.62e-31)	-
Monilinia__084750	Phy00AESM7_61186	MFRU_024g00010.1	Phy00DW6M4_MONFR	g4506.t1	Phy00DWCLK_38457	MONPO_175_04100	Phy00DWIWR_255361	MONAU_022_07014	Phy00DVXN5_61194	GO:0016491 (oxidoreductase activity),GO:0055114 (oxidation-reduction process)	PF08240.12 (Alcohol dehydrogenase GroES-like domain , 2.6e-22),PF00107.26 (Zinc-binding dehydrogenase , 2.7e-16),PF13602.6 (Zinc-binding dehydrogenase , 2.1e-05)		adhT (Mycoplasma agalactiae, reduced virulence, 1.71e-34)	-
Monilinia__090180	Phy00AET66_61186	MFRU_030g00840.1	Phy00DW777_MONFR	g7410.t1	Phy00DWEU8_38457	MONPO_138_02928	Phy00DWGP1_255361	MONAU_043_08725	Phy00DVYCA_61194	GO:0003938 (IMP dehydrogenase activity),GO:0006164 (purine nucleotide biosynthetic process),GO:0055114 (oxidation-reduction process)	PF00478.25 (IMP dehydrogenase / GMP reductase domain , 2.1e-124),PF00571.28 (CBS domain , 4e-05),PF00571.28 (CBS domain , 2.8e-06),PF01070.18 (FMN-dependent dehydrogenase , 1.8e-05)	-	imd1 (Cryptococcus neoformans, reduced virulence, 0)	0.527
Monilinia__069990	Phy00AEXAP_61186	MFRU_034g00620.1	Phy00DW7IZ_MONFR	g7242.t1	Phy00DWEPK_38457	MONPO_230_05362	Phy00DWK39_255361	MONAU_003_02206	Phy00DVW3D_61194	GO:0016491 (oxidoreductase activity),GO:0055114 (oxidation-reduction process)	PF01266.24 (FAD dependent oxidoreductase , 3e-47),PF01946.17 (Thi4 family , 4e-04)	AA3 (E:2e-04)	-	-
Monilinia__069050 (MlPNL2)	Phy00AERFE_61186	MFRU_003g05230.1	Phy00DW2DA_MONFR	g2019.t1	Phy00DWAOH_38457	MONPO_078_00991	Phy00DWKYU_255361	MONAU_015_05929	Phy00DVZRX_61194	GO:0030570 (pectate lyase activity)	PF00544.19 (Pectate lyase , 1.1e-14),PF13229.6 (Right handed beta helix region , 0.001)	PL1_4 (E:3.4e-83)	pnl1 (Penicillium digitatum, reduced virulence, 2.21e-136)	0.672
Monilinia__002340	Phy00AEVUL_61186	MFRU_042g00630.1	Phy00DW81Q_MONFR	g8924.t1	Phy00DWG0A_38457	MONPO_149_03343	Phy00DWJRS_255361	MONAU_024_07187	Phy00DVYCK_61194	GO:0016787 (hydrolase activity)	PF00135.28 (Carboxylesterase family , 2.3e-68),PF07859.13 (alpha/beta hydrolase fold , 3.8e-05)	CE10 (E:1.4e-26)	FGSG_03243 (Fusarium graminearum, reduced virulence, 2.37e-37)	0.489
Monilinia__001890 (Cellulase)	Phy00AEVVQ_61186	MFRU_046g00110.1	Phy00DW88L_MONFR	g1980.t1	Phy00DWANE_38457	MONPO_269_06182	Phy00DWJEA_255361	MONAU_040_08644	Phy00DVU53_61194	GO:0005975 (carbohydrate metabolic process),GO:0008810 (cellulase activity)	PF02015.16 (Glycosyl hydrolase family 45 , 7.7e-76)	GH45 (E:2.5e-88)		0.738
Monilinia__076810 (Cellulase)	Phy00AERH3_61186	MFRU_006g02040.1	Phy00DW3AO_MONFR	g456.t1	Phy00DW9H2_38457	MONPO_297_06754	Phy00DWJKI_255361	MONAU_026_07560	Phy00DVZ4K_61194	GO:0000272 (polysaccharide catabolic process),GO:0005576 (extracellular region),GO:0008810 (cellulase activity),GO:0030248 (cellulose binding)	PF01670.16 (Glycosyl hydrolase family 12 , 2.2e-40)	GH12 (E:1.1e-40)	PsXEG1 (Phytophthora sojae, effector (plant_avirulence_determinant), 6.05e-75)	0.718
Monilinia__082700	Phy00AEXRB_61186	MFRU_032g00730.1	Phy00DW7D3_MONFR	g5436.t1	Phy00DWDBE_38457	MONPO_097_01547	Phy00DWI8Z_255361	MONAU_032_08219	Phy00DVZRO_61194	GO:0005524 (ATP binding),GO:0016021 (integral component of membrane),GO:0042626 (ATPase activity, coupled to transmembrane movement of substances),GO:0055085 (transmembrane transport)	PF01061.24 (ABC-2 type transporter , 4e-49),PF01061.24 (ABC-2 type transporter , 7.5e-40),PF00005.27 (ABC transporter , 7.4e-19),PF00005.27 (ABC transporter , 4.7e-19),PF06422.12 (CDR ABC transporter , 1.4e-24),PF14510.6 (ABC-transporter N-terminal , 1e-10),PF12698.7 (ABC-2 family transporter protein , 4.8e-07)	-	BcatrB (Botrytis cinerea, unaffected pathogenicity / reduced_virulence__chemistry_target:_sensitivity_to_chemical, 0)	-
Monilinia__049340	Phy00AEXJT_61186	MFRU_042g00200.1	Phy00DW80I_MONFR	g711.t1	Phy00DW9O5_38457	MONPO_183_04292	Phy00DWNQZ_255361	MONAU_024_07229	Phy00DVYDY_61194	GO:0005524 (ATP binding),GO:0016020 (membrane),GO:0016887 (ATPase activity)	PF00005.27 (ABC transporter , 1.8e-22),PF00005.27 (ABC transporter , 1.9e-22),PF01061.24 (ABC-2 type transporter , 4.7e-24),PF01061.24 (ABC-2 type transporter , 2.2e-23),PF13476.6 (AAA domain , 0.00046)	-	BcatrB (Botrytis cinerea, unaffected pathogenicity / reduced_virulence__chemistry_target:_sensitivity_to_chemical, 1.34e-76)	-

## Sheet: TableS8
TableS7: List of proteins involved in secondary metabolism clusters based on SMURF predictions
Species code	Protein code	Cluster name
MONFG	Phy00DW96P_38457	MONFG_1
MONFG	Phy00DW96O_38457	MONFG_1
MONFG	Phy00DW96N_38457	MONFG_1
MONFG	Phy00DW96M_38457	MONFG_1
MONFG	Phy00DW96L_38457	MONFG_1
MONFG	Phy00DW96K_38457	MONFG_1
MONFG	Phy00DW96J_38457	MONFG_1
MONFG	Phy00DW96I_38457	MONFG_1
MONFG	Phy00DW99F_38457	MONFG_2
MONFG	Phy00DW99E_38457	MONFG_2
MONFG	Phy00DW99D_38457	MONFG_2
MONFG	Phy00DW9CT_38457	MONFG_3
MONFG	Phy00DW9CS_38457	MONFG_3
MONFG	Phy00DW9CR_38457	MONFG_3
MONFG	Phy00DW9CQ_38457	MONFG_3
MONFG	Phy00DW9CP_38457	MONFG_3
MONFG	Phy00DW9CO_38457	MONFG_3
MONFG	Phy00DW9CN_38457	MONFG_3
MONFG	Phy00DW9CM_38457	MONFG_3
MONFG	Phy00DW9CL_38457	MONFG_3
MONFG	Phy00DW9CK_38457	MONFG_3
MONFG	Phy00DW9CJ_38457	MONFG_3
MONFG	Phy00DW9JQ_38457	MONFG_4
MONFG	Phy00DW9JP_38457	MONFG_4
MONFG	Phy00DW9JO_38457	MONFG_4
MONFG	Phy00DW9JN_38457	MONFG_4
MONFG	Phy00DW9JM_38457	MONFG_4
MONFG	Phy00DW9JL_38457	MONFG_4
MONFG	Phy00DW9JK_38457	MONFG_4
MONFG	Phy00DW9JJ_38457	MONFG_4
MONFG	Phy00DW9JI_38457	MONFG_4
MONFG	Phy00DW9JH_38457	MONFG_4
MONFG	Phy00DW9JG_38457	MONFG_4
MONFG	Phy00DW9JF_38457	MONFG_4
MONFG	Phy00DW9JE_38457	MONFG_4
MONFG	Phy00DW9NO_38457	MONFG_5
MONFG	Phy00DW9NN_38457	MONFG_5
MONFG	Phy00DW9NM_38457	MONFG_5
MONFG	Phy00DW9NL_38457	MONFG_5
MONFG	Phy00DW9VQ_38457	MONFG_6
MONFG	Phy00DW9VP_38457	MONFG_6
MONFG	Phy00DW9VO_38457	MONFG_6
MONFG	Phy00DW9VN_38457	MONFG_6
MONFG	Phy00DW9VM_38457	MONFG_6
MONFG	Phy00DW9VL_38457	MONFG_6
MONFG	Phy00DWA0R_38457	MONFG_7
MONFG	Phy00DWA0Q_38457	MONFG_7
MONFG	Phy00DWA0P_38457	MONFG_7
MONFG	Phy00DWA0O_38457	MONFG_7
MONFG	Phy00DWA0N_38457	MONFG_7
MONFG	Phy00DWA0M_38457	MONFG_7
MONFG	Phy00DWA0L_38457	MONFG_7
MONFG	Phy00DWA0K_38457	MONFG_7
MONFG	Phy00DWA0J_38457	MONFG_7
MONFG	Phy00DWA0I_38457	MONFG_7
MONFG	Phy00DWA0H_38457	MONFG_7
MONFG	Phy00DWA0G_38457	MONFG_7
MONFG	Phy00DWA0F_38457	MONFG_7
MONFG	Phy00DWA0E_38457	MONFG_7
MONFG	Phy00DWA0D_38457	MONFG_7
MONFG	Phy00DWA0C_38457	MONFG_7
MONFG	Phy00DWA0B_38457	MONFG_7
MONFG	Phy00DWA0A_38457	MONFG_7
MONFG	Phy00DWA09_38457	MONFG_7
MONFG	Phy00DWAON_38457	MONFG_8
MONFG	Phy00DWAOM_38457	MONFG_8
MONFG	Phy00DWAOL_38457	MONFG_8
MONFG	Phy00DWAT6_38457	MONFG_9
MONFG	Phy00DWAT5_38457	MONFG_9
MONFG	Phy00DWAT4_38457	MONFG_9
MONFG	Phy00DWAT3_38457	MONFG_9
MONFG	Phy00DWAT2_38457	MONFG_9
MONFG	Phy00DWAT1_38457	MONFG_9
MONFG	Phy00DWAUA_38457	MONFG_10
MONFG	Phy00DWAU9_38457	MONFG_10
MONFG	Phy00DWAU8_38457	MONFG_10
MONFG	Phy00DWAU7_38457	MONFG_10
MONFG	Phy00DWAU6_38457	MONFG_10
MONFG	Phy00DWAU5_38457	MONFG_10
MONFG	Phy00DWAU4_38457	MONFG_10
MONFG	Phy00DWAU3_38457	MONFG_10
MONFG	Phy00DWB8Z_38457	MONFG_11
MONFG	Phy00DWB8Y_38457	MONFG_11
MONFG	Phy00DWB8X_38457	MONFG_11
MONFG	Phy00DWB8W_38457	MONFG_11
MONFG	Phy00DWB8V_38457	MONFG_11
MONFG	Phy00DWB8U_38457	MONFG_11
MONFG	Phy00DWB9G_38457	MONFG_12
MONFG	Phy00DWB9F_38457	MONFG_12
MONFG	Phy00DWB9E_38457	MONFG_12
MONFG	Phy00DWB9D_38457	MONFG_12
MONFG	Phy00DWBS4_38457	MONFG_13
MONFG	Phy00DWBS3_38457	MONFG_13
MONFG	Phy00DWBS2_38457	MONFG_13
MONFG	Phy00DWBS1_38457	MONFG_13
MONFG	Phy00DWBS0_38457	MONFG_13
MONFG	Phy00DWBRZ_38457	MONFG_13
MONFG	Phy00DWBRY_38457	MONFG_13
MONFG	Phy00DWBST_38457	MONFG_14
MONFG	Phy00DWC4J_38457	MONFG_14
MONFG	Phy00DWC4I_38457	MONFG_14
MONFG	Phy00DWCIG_38457	MONFG_15
MONFG	Phy00DWFL5_38457	MONFG_15
MONFG	Phy00DWCIF_38457	MONFG_15
MONFG	Phy00DWCIE_38457	MONFG_15
MONFG	Phy00DWCID_38457	MONFG_15
MONFG	Phy00DWDDL_38457	MONFG_16
MONFG	Phy00DWDDK_38457	MONFG_16
MONFG	Phy00DWDDJ_38457	MONFG_16
MONFG	Phy00DWDDI_38457	MONFG_16
MONFG	Phy00DWDDH_38457	MONFG_16
MONLA	Phy00AERF7_61186	MONLA_1
MONLA	Phy00AERFA_61186	MONLA_1
MONLA	Phy00AERFB_61186	MONLA_1
MONLA	Phy00AERXB_61186	MONLA_2
MONLA	Phy00AERXR_61186	MONLA_2
MONLA	Phy00AERX1_61186	MONLA_2
MONLA	Phy00AERXJ_61186	MONLA_2
MONLA	Phy00AERX3_61186	MONLA_2
MONLA	Phy00AESHV_61186	MONLA_3
MONLA	Phy00AESEP_61186	MONLA_3
MONLA	Phy00AESEB_61186	MONLA_3
MONLA	Phy00AESES_61186	MONLA_3
MONLA	Phy00AESE3_61186	MONLA_3
MONLA	Phy00AESEH_61186	MONLA_3
MONLA	Phy00AESEE_61186	MONLA_3
MONLA	Phy00AESEY_61186	MONLA_3
MONLA	Phy00AESEK_61186	MONLA_3
MONLA	Phy00AESEN_61186	MONLA_3
MONLA	Phy00AESE9_61186	MONLA_3
MONLA	Phy00AESET_61186	MONLA_3
MONLA	Phy00AESEU_61186	MONLA_3
MONLA	Phy00AESN5_61186	MONLA_4
MONLA	Phy00AESHQ_61186	MONLA_4
MONLA	Phy00AESI0_61186	MONLA_4
MONLA	Phy00AESI5_61186	MONLA_4
MONLA	Phy00AESHV_61186	MONLA_4
MONLA	Phy00AESI7_61186	MONLA_4
MONLA	Phy00AESHX_61186	MONLA_4
MONLA	Phy00AESI2_61186	MONLA_4
MONLA	Phy00AESHS_61186	MONLA_4
MONLA	Phy00AESI4_61186	MONLA_4
MONLA	Phy00AESHU_61186	MONLA_4
MONLA	Phy00AESMQ_61186	MONLA_5
MONLA	Phy00AESN3_61186	MONLA_5
MONLA	Phy00AESMZ_61186	MONLA_5
MONLA	Phy00AESR3_61186	MONLA_6
MONLA	Phy00AESR4_61186	MONLA_6
MONLA	Phy00AESR5_61186	MONLA_6
MONLA	Phy00AESR8_61186	MONLA_6
MONLA	Phy00AET2A_61186	MONLA_7
MONLA	Phy00AET2Y_61186	MONLA_7
MONLA	Phy00AET2D_61186	MONLA_7
MONLA	Phy00AET2O_61186	MONLA_7
MONLA	Phy00AET24_61186	MONLA_7
MONLA	Phy00AET2Q_61186	MONLA_7
MONLA	Phy00AET27_61186	MONLA_7
MONLA	Phy00AET2J_61186	MONLA_7
MONLA	Phy00AET1Z_61186	MONLA_7
MONLA	Phy00AET2P_61186	MONLA_7
MONLA	Phy00AET28_61186	MONLA_7
MONLA	Phy00AEU2J_61186	MONLA_8
MONLA	Phy00AEU28_61186	MONLA_8
MONLA	Phy00AEU1W_61186	MONLA_8
MONLA	Phy00AEU4G_61186	MONLA_8
MONLA	Phy00AEU43_61186	MONLA_8
MONLA	Phy00AEU3M_61186	MONLA_8
MONLA	Phy00AEU2D_61186	MONLA_8
MONLA	Phy00AEU2P_61186	MONLA_8
MONLA	Phy00AEU3L_61186	MONLA_8
MONLA	Phy00AEU3O_61186	MONLA_8
MONLA	Phy00AEU50_61186	MONLA_9
MONLA	Phy00AEU4O_61186	MONLA_9
MONLA	Phy00AEUZ9_61186	MONLA_10
MONLA	Phy00AEV01_61186	MONLA_10
MONLA	Phy00AEUYI_61186	MONLA_10
MONLA	Phy00AEUZC_61186	MONLA_10
MONLA	Phy00AEUYH_61186	MONLA_10
MONLA	Phy00AEUZD_61186	MONLA_10
MONLA	Phy00AEVLK_61186	MONLA_11
MONLA	Phy00AEVKK_61186	MONLA_11
MONLA	Phy00AEVL6_61186	MONLA_11
MONLA	Phy00AEVK6_61186	MONLA_11
MONLA	Phy00AEVLC_61186	MONLA_11
MONLA	Phy00AEVKC_61186	MONLA_11
MONLA	Phy00AEVJR_61186	MONLA_11
MONLA	Phy00AEVKV_61186	MONLA_11
MONLA	Phy00AEVLL_61186	MONLA_11
MONLA	Phy00AEVKJ_61186	MONLA_11
MONLA	Phy00AEVLI_61186	MONLA_11
MONLA	Phy00AEVKG_61186	MONLA_11
MONLA	Phy00AEVLD_61186	MONLA_11
MONLA	Phy00AEVKB_61186	MONLA_11
MONLA	Phy00AEVL7_61186	MONLA_11
MONLA	Phy00AEVK5_61186	MONLA_11
MONLA	Phy00AEVKQ_61186	MONLA_11
MONLA	Phy00AEVJK_61186	MONLA_11
MONLA	Phy00AEVL5_61186	MONLA_11
MONLA	Phy00AEVK3_61186	MONLA_11
MONLA	Phy00AEVL0_61186	MONLA_11
MONLA	Phy00AEVJZ_61186	MONLA_11
MONLA	Phy00AEW0L_61186	MONLA_12
MONLA	Phy00AEW0G_61186	MONLA_12
MONLA	Phy00AEW06_61186	MONLA_12
MONLA	Phy00AEW07_61186	MONLA_12
MONLA	Phy00AEW02_61186	MONLA_12
MONLA	Phy00AEW03_61186	MONLA_12
MONLA	Phy00AEW0J_61186	MONLA_12
MONLA	Phy00AEW0K_61186	MONLA_12
MONLA	Phy00AEW0E_61186	MONLA_12
MONLA	Phy00AEW0F_61186	MONLA_12
MONLA	Phy00AEW0A_61186	MONLA_12
MONLA	Phy00AEW0B_61186	MONLA_12
MONLA	Phy00AEWDA_61186	MONLA_13
MONLA	Phy00AEWDB_61186	MONLA_13
MONLA	Phy00AEWDQ_61186	MONLA_13
MONLA	Phy00AEWDS_61186	MONLA_13
MONLA	Phy00AEWJZ_61186	MONLA_14
MONLA	Phy00AEWKI_61186	MONLA_14
MONLA	Phy00AEWJT_61186	MONLA_14
MONLA	Phy00AEWKC_61186	MONLA_14
MONLA	Phy00AEWK3_61186	MONLA_14
MONLA	Phy00AEWKM_61186	MONLA_14
MONLA	Phy00AEWK1_61186	MONLA_14
MONLA	Phy00AEWKK_61186	MONLA_14
MONLA	Phy00AEWK9_61186	MONLA_14
MONLA	Phy00AEWKR_61186	MONLA_14
MONLA	Phy00AEWK7_61186	MONLA_14
MONLA	Phy00AEWY6_61186	MONLA_15
MONLA	Phy00AEWYB_61186	MONLA_15
MONLA	Phy00AEWXS_61186	MONLA_15
MONLA	Phy00AEWY5_61186	MONLA_15
MONLA	Phy00AEWYJ_61186	MONLA_16
MONLA	Phy00AEWYI_61186	MONLA_16
MONLA	Phy00AEWYS_61186	MONLA_16
MONLA	Phy00AEWYG_61186	MONLA_16
MONLA	Phy00AEWYQ_61186	MONLA_16
MONLA	Phy00AEWYE_61186	MONLA_16
MONLA	Phy00AEWYO_61186	MONLA_16
MONLA	Phy00AEWY9_61186	MONLA_16
MONLA	Phy00AEX69_61186	MONLA_17
MONLA	Phy00AEX79_61186	MONLA_17
MONLA	Phy00AEX7R_61186	MONLA_17
MONLA	Phy00AEX7J_61186	MONLA_17
MONLA	Phy00AEX7K_61186	MONLA_17
MONLA	Phy00AEX7M_61186	MONLA_17
MONLA	Phy00AEX6J_61186	MONLA_17
MONLA	Phy00AEX7C_61186	MONLA_17
MONLA	Phy00AEX7X_61186	MONLA_17
MONLA	Phy00AEX6M_61186	MONLA_17
MONLA	Phy00AEX78_61186	MONLA_17
MONLA	Phy00AEXK1_61186	MONLA_18
MONLA	Phy00AEXJN_61186	MONLA_18
MONLA	Phy00AEXQW_61186	MONLA_19
MONLA	Phy00AEXR5_61186	MONLA_19
MONLA	Phy00AEXR4_61186	MONLA_19
MONLA	Phy00AEXQF_61186	MONLA_19
MONLA	Phy00AEXRA_61186	MONLA_19
MONLA	Phy00AEXR9_61186	MONLA_19
MONAU	Phy00DVX24_61194	MONAU_1
MONAU	Phy00DVX23_61194	MONAU_1
MONAU	Phy00DVX22_61194	MONAU_1
MONAU	Phy00DVX21_61194	MONAU_1
MONAU	Phy00DVX28_61194	MONAU_1
MONAU	Phy00DVX27_61194	MONAU_1
MONAU	Phy00DVWRK_61194	MONAU_2
MONAU	Phy00DVWRN_61194	MONAU_2
MONAU	Phy00DVWRM_61194	MONAU_2
MONAU	Phy00DVWRH_61194	MONAU_2
MONAU	Phy00DVWRG_61194	MONAU_2
MONAU	Phy00DVWTU_61194	MONAU_2
MONAU	Phy00DVX7F_61194	MONAU_3
MONAU	Phy00DVX7E_61194	MONAU_3
MONAU	Phy00DVWH2_61194	MONAU_4
MONAU	Phy00DVWHM_61194	MONAU_4
MONAU	Phy00DVWI8_61194	MONAU_4
MONAU	Phy00DVWI9_61194	MONAU_4
MONAU	Phy00DVX2F_61194	MONAU_4
MONAU	Phy00DVX2G_61194	MONAU_4
MONAU	Phy00DVX29_61194	MONAU_4
MONAU	Phy00DVX2A_61194	MONAU_4
MONAU	Phy00DVZGH_61194	MONAU_5
MONAU	Phy00DVZGG_61194	MONAU_5
MONAU	Phy00DVZD5_61194	MONAU_5
MONAU	Phy00DVZDB_61194	MONAU_5
MONAU	Phy00DVZBP_61194	MONAU_5
MONAU	Phy00DVZBQ_61194	MONAU_5
MONAU	Phy00DVZC7_61194	MONAU_5
MONAU	Phy00DVZBO_61194	MONAU_5
MONAU	Phy00DVZCJ_61194	MONAU_5
MONAU	Phy00DVZBU_61194	MONAU_5
MONAU	Phy00DVZGV_61194	MONAU_6
MONAU	Phy00DVZGW_61194	MONAU_6
MONAU	Phy00DVZCG_61194	MONAU_6
MONAU	Phy00DVZOH_61194	MONAU_7
MONAU	Phy00DVZOI_61194	MONAU_7
MONAU	Phy00DVZDL_61194	MONAU_7
MONAU	Phy00DVZDK_61194	MONAU_7
MONAU	Phy00DVZDF_61194	MONAU_7
MONAU	Phy00DVZDE_61194	MONAU_7
MONAU	Phy00DVZDD_61194	MONAU_7
MONAU	Phy00DVVX6_61194	MONAU_8
MONAU	Phy00DVVX5_61194	MONAU_8
MONAU	Phy00DVVX4_61194	MONAU_8
MONAU	Phy00DVVXB_61194	MONAU_8
MONAU	Phy00DVVXA_61194	MONAU_8
MONAU	Phy00DVVX9_61194	MONAU_8
MONAU	Phy00DVVX8_61194	MONAU_8
MONAU	Phy00DVVT7_61194	MONAU_8
MONAU	Phy00DVVT8_61194	MONAU_8
MONAU	Phy00DVVT9_61194	MONAU_8
MONAU	Phy00DVVTA_61194	MONAU_8
MONAU	Phy00DW113_61194	MONAU_9
MONAU	Phy00DW114_61194	MONAU_9
MONAU	Phy00DW115_61194	MONAU_9
MONAU	Phy00DW116_61194	MONAU_9
MONAU	Phy00DW0YI_61194	MONAU_9
MONAU	Phy00DW0YH_61194	MONAU_9
MONAU	Phy00DW0VT_61194	MONAU_9
MONAU	Phy00DW0VS_61194	MONAU_9
MONAU	Phy00DVYKB_61194	MONAU_10
MONAU	Phy00DVYKC_61194	MONAU_10
MONAU	Phy00DVYOJ_61194	MONAU_10
MONAU	Phy00DVYOI_61194	MONAU_10
MONAU	Phy00DVYOD_61194	MONAU_10
MONAU	Phy00DW0QO_61194	MONAU_11
MONAU	Phy00DW0QL_61194	MONAU_11
MONAU	Phy00DW0P8_61194	MONAU_11
MONAU	Phy00DW0PK_61194	MONAU_11
MONAU	Phy00DW0Q8_61194	MONAU_11
MONAU	Phy00DW0QP_61194	MONAU_11
MONAU	Phy00DVVLG_61194	MONAU_12
MONAU	Phy00DVVLD_61194	MONAU_12
MONAU	Phy00DVVLE_61194	MONAU_12
MONAU	Phy00DVVJ1_61194	MONAU_12
MONAU	Phy00DVVJ2_61194	MONAU_12
MONAU	Phy00DVV12_61194	MONAU_13
MONAU	Phy00DVV11_61194	MONAU_13
MONAU	Phy00DVV10_61194	MONAU_13
MONAU	Phy00DVV0Z_61194	MONAU_13
MONAU	Phy00DVV16_61194	MONAU_13
MONAU	Phy00DVV15_61194	MONAU_13
MONAU	Phy00DVV14_61194	MONAU_13
MONAU	Phy00DVV13_61194	MONAU_13
MONAU	Phy00DVUZR_61194	MONAU_13
MONAU	Phy00DVUZS_61194	MONAU_13
MONAU	Phy00DVUZT_61194	MONAU_13
MONAU	Phy00DVUZU_61194	MONAU_13
MONAU	Phy00DVUWR_61194	MONAU_14
MONAU	Phy00DVV1Z_61194	MONAU_14
MONAU	Phy00DVUYS_61194	MONAU_14
MONAU	Phy00DVUZB_61194	MONAU_14
MONAU	Phy00DVV29_61194	MONAU_14
MONAU	Phy00DVV2C_61194	MONAU_14
MONAU	Phy00DVV24_61194	MONAU_14
MONAU	Phy00DVV27_61194	MONAU_14
MONAU	Phy00DVUVE_61194	MONAU_14
MONAU	Phy00DVV20_61194	MONAU_14
MONAU	Phy00DVV1X_61194	MONAU_14
MONAU	Phy00DVV1Y_61194	MONAU_14
MONAU	Phy00DVV3E_61194	MONAU_14
MONAU	Phy00DVV1A_61194	MONAU_14
MONAU	Phy00DVZTT_61194	MONAU_15
MONAU	Phy00DVZXS_61194	MONAU_15
MONAU	Phy00DVZXR_61194	MONAU_15
MONAU	Phy00DVZSY_61194	MONAU_15
MONAU	Phy00DVZSX_61194	MONAU_15
MONAU	Phy00DVZT0_61194	MONAU_15
MONAU	Phy00DVZSZ_61194	MONAU_15
MONAU	Phy00DVZT2_61194	MONAU_15
MONAU	Phy00DVZT1_61194	MONAU_15
MONAU	Phy00DVXQG_61194	MONAU_16
MONAU	Phy00DVXOB_61194	MONAU_16
MONAU	Phy00DVXOC_61194	MONAU_16
MONAU	Phy00DVYDM_61194	MONAU_17
MONAU	Phy00DVYDN_61194	MONAU_17
MONAU	Phy00DVZ90_61194	MONAU_18
MONAU	Phy00DVZ8Z_61194	MONAU_18
MONAU	Phy00DVZ8Y_61194	MONAU_18
MONAU	Phy00DVZ3I_61194	MONAU_18
MONAU	Phy00DVZ3J_61194	MONAU_18
MONAU	Phy00DVZ3W_61194	MONAU_18
MONAU	Phy00DVZ3X_61194	MONAU_18
MONAU	Phy00DVZ3U_61194	MONAU_18
MONAU	Phy00DVZ3V_61194	MONAU_18
MONAU	Phy00DVZQB_61194	MONAU_19
MONAU	Phy00DVZQA_61194	MONAU_19
MONAU	Phy00DVZQD_61194	MONAU_19
MONAU	Phy00DVZQC_61194	MONAU_19
MONPO	Phy00DWHSR_255361	MONPO_1
MONPO	Phy00DWHSV_255361	MONPO_1
MONPO	Phy00DWHSS_255361	MONPO_1
MONPO	Phy00DWK05_255361	MONPO_2
MONPO	Phy00DWK06_255361	MONPO_2
MONPO	Phy00DWK07_255361	MONPO_2
MONPO	Phy00DWK08_255361	MONPO_2
MONPO	Phy00DWK09_255361	MONPO_2
MONPO	Phy00DWI3K_255361	MONPO_3
MONPO	Phy00DWI3J_255361	MONPO_3
MONPO	Phy00DWI3I_255361	MONPO_3
MONPO	Phy00DWI3P_255361	MONPO_3
MONPO	Phy00DWI3O_255361	MONPO_3
MONPO	Phy00DWIRO_255361	MONPO_4
MONPO	Phy00DWIRP_255361	MONPO_4
MONPO	Phy00DWIRU_255361	MONPO_4
MONPO	Phy00DWIRV_255361	MONPO_4
MONPO	Phy00DWIRS_255361	MONPO_4
MONPO	Phy00DWIRT_255361	MONPO_4
MONPO	Phy00DWIRJ_255361	MONPO_5
MONPO	Phy00DWIRK_255361	MONPO_5
MONPO	Phy00DWIRL_255361	MONPO_5
MONPO	Phy00DWIRM_255361	MONPO_5
MONPO	Phy00DWIRN_255361	MONPO_5
MONPO	Phy00DWISB_255361	MONPO_5
MONPO	Phy00DWMYX_255361	MONPO_6
MONPO	Phy00DWMYY_255361	MONPO_6
MONPO	Phy00DWMZ7_255361	MONPO_6
MONPO	Phy00DWMZ8_255361	MONPO_6
MONPO	Phy00DWMZ9_255361	MONPO_6
MONPO	Phy00DWMZA_255361	MONPO_6
MONPO	Phy00DWMZ3_255361	MONPO_6
MONPO	Phy00DWMZ4_255361	MONPO_6
MONPO	Phy00DWMZ5_255361	MONPO_6
MONPO	Phy00DWMZ6_255361	MONPO_6
MONPO	Phy00DWMZY_255361	MONPO_6
MONPO	Phy00DWMZX_255361	MONPO_6
MONPO	Phy00DWMYT_255361	MONPO_6
MONPO	Phy00DWKYB_255361	MONPO_7
MONPO	Phy00DWMYU_255361	MONPO_7
MONPO	Phy00DWKXW_255361	MONPO_8
MONPO	Phy00DWKXV_255361	MONPO_8
MONPO	Phy00DWKXY_255361	MONPO_8
MONPO	Phy00DWJU3_255361	MONPO_9
MONPO	Phy00DWJU6_255361	MONPO_9
MONPO	Phy00DWJU7_255361	MONPO_9
MONPO	Phy00DWJU4_255361	MONPO_9
MONPO	Phy00DWJU5_255361	MONPO_9
MONPO	Phy00DWJUA_255361	MONPO_9
MONPO	Phy00DWJUB_255361	MONPO_9
MONPO	Phy00DWJU8_255361	MONPO_9
MONPO	Phy00DWJU9_255361	MONPO_9
MONPO	Phy00DWJUN_255361	MONPO_9
MONPO	Phy00DWJUM_255361	MONPO_9
MONPO	Phy00DWJUT_255361	MONPO_9
MONPO	Phy00DWJUS_255361	MONPO_9
MONPO	Phy00DWJUV_255361	MONPO_9
MONPO	Phy00DWJUU_255361	MONPO_9
MONPO	Phy00DWJUP_255361	MONPO_9
MONPO	Phy00DWJUO_255361	MONPO_9
MONPO	Phy00DWJUR_255361	MONPO_9
MONPO	Phy00DWJUQ_255361	MONPO_9
MONPO	Phy00DWJVR_255361	MONPO_9
MONPO	Phy00DWJVQ_255361	MONPO_9
MONPO	Phy00DWJVZ_255361	MONPO_9
MONPO	Phy00DWN1A_255361	MONPO_10
MONPO	Phy00DWN15_255361	MONPO_10
MONPO	Phy00DWN14_255361	MONPO_10
MONPO	Phy00DWN17_255361	MONPO_10
MONPO	Phy00DWN16_255361	MONPO_10
MONPO	Phy00DWN2E_255361	MONPO_10
MONPO	Phy00DWN2V_255361	MONPO_11
MONPO	Phy00DWN2W_255361	MONPO_11
MONPO	Phy00DWN2T_255361	MONPO_11
MONPO	Phy00DWN2U_255361	MONPO_11
MONPO	Phy00DWI75_255361	MONPO_12
MONPO	Phy00DWI74_255361	MONPO_12
MONPO	Phy00DWI6Z_255361	MONPO_12
MONPO	Phy00DWI6Y_255361	MONPO_12
MONPO	Phy00DWI71_255361	MONPO_12
MONPO	Phy00DWI70_255361	MONPO_12
MONPO	Phy00DWI7P_255361	MONPO_12
MONPO	Phy00DWI7Q_255361	MONPO_12
MONPO	Phy00DWI7M_255361	MONPO_12
MONPO	Phy00DWNQR_255361	MONPO_12
MONPO	Phy00DWMJC_255361	MONPO_13
MONPO	Phy00DWMJD_255361	MONPO_13
MONPO	Phy00DWMJA_255361	MONPO_13
MONPO	Phy00DWMJB_255361	MONPO_13
MONPO	Phy00DWI4D_255361	MONPO_14
MONPO	Phy00DWI4B_255361	MONPO_14
MONPO	Phy00DWI4A_255361	MONPO_14
MONPO	Phy00DWI47_255361	MONPO_14
MONPO	Phy00DWI46_255361	MONPO_14
MONPO	Phy00DWMDI_255361	MONPO_15
MONPO	Phy00DWMDH_255361	MONPO_15
MONPO	Phy00DWMDK_255361	MONPO_15
MONPO	Phy00DWMDJ_255361	MONPO_15
MONPO	Phy00DWMD1_255361	MONPO_15
MONPO	Phy00DWMD2_255361	MONPO_15
MONPO	Phy00DWMCT_255361	MONPO_15
MONPO	Phy00DWNE1_255361	MONPO_16
MONPO	Phy00DWNE0_255361	MONPO_16
MONPO	Phy00DWNE3_255361	MONPO_16
MONPO	Phy00DWNE2_255361	MONPO_16
MONPO	Phy00DWNFA_255361	MONPO_16
MONPO	Phy00DWNFB_255361	MONPO_16
MONPO	Phy00DWNF3_255361	MONPO_16
MONPO	Phy00DWNF4_255361	MONPO_16
MONPO	Phy00DWNF5_255361	MONPO_16
MONPO	Phy00DWNF6_255361	MONPO_16
MONPO	Phy00DWJ2U_255361	MONPO_17
MONPO	Phy00DWJ2T_255361	MONPO_17
MONPO	Phy00DWJ3F_255361	MONPO_17
MONPO	Phy00DWJ3G_255361	MONPO_17
MONPO	Phy00DWJ3S_255361	MONPO_17
MONPO	Phy00DWJ3T_255361	MONPO_17
MONPO	Phy00DWKM2_255361	MONPO_18
MONPO	Phy00DWKM3_255361	MONPO_18
MONPO	Phy00DWKM0_255361	MONPO_18
MONPO	Phy00DWKMC_255361	MONPO_19
MONPO	Phy00DWKMF_255361	MONPO_19
MONPO	Phy00DWKME_255361	MONPO_19
MONPO	Phy00DWNJU_255361	MONPO_20
MONPO	Phy00DWNJR_255361	MONPO_20
MONPO	Phy00DWNJS_255361	MONPO_20
MONPO	Phy00DWNJX_255361	MONPO_20
MONPO	Phy00DWNJW_255361	MONPO_20
MONPO	Phy00DWNJM_255361	MONPO_20
MONPO	Phy00DWNJL_255361	MONPO_20
MONPO	Phy00DWNJO_255361	MONPO_20
MONPO	Phy00DWNJN_255361	MONPO_20
MONPO	Phy00DWNJQ_255361	MONPO_20
MONFR	Phy00DW18K_MONFR	MONFR_1
MONFR	Phy00DW18J_MONFR	MONFR_1
MONFR	Phy00DW18I_MONFR	MONFR_1
MONFR	Phy00DW18H_MONFR	MONFR_1
MONFR	Phy00DW18G_MONFR	MONFR_1
MONFR	Phy00DW18F_MONFR	MONFR_1
MONFR	Phy00DW18E_MONFR	MONFR_1
MONFR	Phy00DW18D_MONFR	MONFR_1
MONFR	Phy00DW18C_MONFR	MONFR_1
MONFR	Phy00DW18B_MONFR	MONFR_1
MONFR	Phy00DW1G5_MONFR	MONFR_2
MONFR	Phy00DW1G4_MONFR	MONFR_2
MONFR	Phy00DW1P8_MONFR	MONFR_3
MONFR	Phy00DW1P7_MONFR	MONFR_3
MONFR	Phy00DW1P6_MONFR	MONFR_3
MONFR	Phy00DW1P5_MONFR	MONFR_3
MONFR	Phy00DW1P4_MONFR	MONFR_3
MONFR	Phy00DW1P3_MONFR	MONFR_3
MONFR	Phy00DW1P2_MONFR	MONFR_3
MONFR	Phy00DW1P1_MONFR	MONFR_3
MONFR	Phy00DW1P0_MONFR	MONFR_3
MONFR	Phy00DW1OZ_MONFR	MONFR_3
MONFR	Phy00DW1OY_MONFR	MONFR_3
MONFR	Phy00DW1OX_MONFR	MONFR_3
MONFR	Phy00DW1OW_MONFR	MONFR_3
MONFR	Phy00DW1OV_MONFR	MONFR_3
MONFR	Phy00DW1OU_MONFR	MONFR_3
MONFR	Phy00DW1OT_MONFR	MONFR_3
MONFR	Phy00DW1OS_MONFR	MONFR_3
MONFR	Phy00DW1OR_MONFR	MONFR_3
MONFR	Phy00DW1OQ_MONFR	MONFR_3
MONFR	Phy00DW1OP_MONFR	MONFR_3
MONFR	Phy00DW1OO_MONFR	MONFR_3
MONFR	Phy00DW1ON_MONFR	MONFR_3
MONFR	Phy00DW1OM_MONFR	MONFR_3
MONFR	Phy00DW1OL_MONFR	MONFR_3
MONFR	Phy00DW29W_MONFR	MONFR_4
MONFR	Phy00DW29V_MONFR	MONFR_4
MONFR	Phy00DW29U_MONFR	MONFR_4
MONFR	Phy00DW29T_MONFR	MONFR_4
MONFR	Phy00DW29S_MONFR	MONFR_4
MONFR	Phy00DW29R_MONFR	MONFR_4
MONFR	Phy00DW2DI_MONFR	MONFR_5
MONFR	Phy00DW2DH_MONFR	MONFR_5
MONFR	Phy00DW2DG_MONFR	MONFR_5
MONFR	Phy00DW2MN_MONFR	MONFR_6
MONFR	Phy00DW2MM_MONFR	MONFR_6
MONFR	Phy00DW2ML_MONFR	MONFR_6
MONFR	Phy00DW2MK_MONFR	MONFR_6
MONFR	Phy00DW2MJ_MONFR	MONFR_6
MONFR	Phy00DW357_MONFR	MONFR_7
MONFR	Phy00DW356_MONFR	MONFR_7
MONFR	Phy00DW355_MONFR	MONFR_7
MONFR	Phy00DW354_MONFR	MONFR_7
MONFR	Phy00DW353_MONFR	MONFR_7
MONFR	Phy00DW352_MONFR	MONFR_7
MONFR	Phy00DW351_MONFR	MONFR_7
MONFR	Phy00DW35V_MONFR	MONFR_8
MONFR	Phy00DW35U_MONFR	MONFR_8
MONFR	Phy00DW35T_MONFR	MONFR_8
MONFR	Phy00DW35S_MONFR	MONFR_8
MONFR	Phy00DW35R_MONFR	MONFR_8
MONFR	Phy00DW35Q_MONFR	MONFR_8
MONFR	Phy00DW35P_MONFR	MONFR_8
MONFR	Phy00DW35O_MONFR	MONFR_8
MONFR	Phy00DW35N_MONFR	MONFR_8
MONFR	Phy00DW35M_MONFR	MONFR_8
MONFR	Phy00DW35L_MONFR	MONFR_8
MONFR	Phy00DW37U_MONFR	MONFR_9
MONFR	Phy00DW37T_MONFR	MONFR_9
MONFR	Phy00DW37S_MONFR	MONFR_9
MONFR	Phy00DW37R_MONFR	MONFR_9
MONFR	Phy00DW37Q_MONFR	MONFR_9
MONFR	Phy00DW37P_MONFR	MONFR_9
MONFR	Phy00DW37O_MONFR	MONFR_9
MONFR	Phy00DW37N_MONFR	MONFR_9
MONFR	Phy00DW37M_MONFR	MONFR_9
MONFR	Phy00DW3KV_MONFR	MONFR_10
MONFR	Phy00DW3KU_MONFR	MONFR_10
MONFR	Phy00DW3KT_MONFR	MONFR_10
MONFR	Phy00DW3OV_MONFR	MONFR_11
MONFR	Phy00DW3OU_MONFR	MONFR_11
MONFR	Phy00DW3OS_MONFR	MONFR_11
MONFR	Phy00DW3OR_MONFR	MONFR_11
MONFR	Phy00DW3OQ_MONFR	MONFR_11
MONFR	Phy00DW3OP_MONFR	MONFR_11
MONFR	Phy00DW3OO_MONFR	MONFR_11
MONFR	Phy00DW3ON_MONFR	MONFR_11
MONFR	Phy00DW3OM_MONFR	MONFR_11
MONFR	Phy00DW3OL_MONFR	MONFR_11
MONFR	Phy00DW3OK_MONFR	MONFR_11
MONFR	Phy00DW3OJ_MONFR	MONFR_11
MONFR	Phy00DW496_MONFR	MONFR_12
MONFR	Phy00DW495_MONFR	MONFR_12
MONFR	Phy00DW494_MONFR	MONFR_12
MONFR	Phy00DW493_MONFR	MONFR_12
MONFR	Phy00DW492_MONFR	MONFR_12
MONFR	Phy00DW491_MONFR	MONFR_12
MONFR	Phy00DW490_MONFR	MONFR_12
MONFR	Phy00DW48Z_MONFR	MONFR_12
MONFR	Phy00DW48Y_MONFR	MONFR_12
MONFR	Phy00DW5SO_MONFR	MONFR_13
MONFR	Phy00DW5SN_MONFR	MONFR_13
MONFR	Phy00DW5SM_MONFR	MONFR_13
MONFR	Phy00DW5SL_MONFR	MONFR_13
MONFR	Phy00DW5SK_MONFR	MONFR_13
MONFR	Phy00DW5VK_MONFR	MONFR_14
MONFR	Phy00DW5VJ_MONFR	MONFR_14
MONFR	Phy00DW5VI_MONFR	MONFR_14
MONFR	Phy00DW5VH_MONFR	MONFR_14
MONFR	Phy00DW5VG_MONFR	MONFR_14
MONFR	Phy00DW5VF_MONFR	MONFR_14
MONFR	Phy00DW6KU_MONFR	MONFR_15
MONFR	Phy00DW6KT_MONFR	MONFR_15
MONFR	Phy00DW6KS_MONFR	MONFR_15
MONFR	Phy00DW6KR_MONFR	MONFR_15
MONFR	Phy00DW6KQ_MONFR	MONFR_15
MONFR	Phy00DW6ZC_MONFR	MONFR_16
MONFR	Phy00DW6ZB_MONFR	MONFR_16
MONFR	Phy00DW6ZA_MONFR	MONFR_16
MONFR	Phy00DW6Z9_MONFR	MONFR_16
MONFR	Phy00DW6Z7_MONFR	MONFR_16
MONFR	Phy00DW6Z6_MONFR	MONFR_16
MONFR	Phy00DW6Z5_MONFR	MONFR_16
MONFR	Phy00DW6Z4_MONFR	MONFR_16
MONFR	Phy00DW6Z3_MONFR	MONFR_16
MONFR	Phy00DW6Z2_MONFR	MONFR_16
MONFR	Phy00DW6Z1_MONFR	MONFR_16
MONFR	Phy00DW6Z0_MONFR	MONFR_16
MONFR	Phy00DW713_MONFR	MONFR_17
MONFR	Phy00DW712_MONFR	MONFR_17
MONFR	Phy00DW711_MONFR	MONFR_17
MONFR	Phy00DW710_MONFR	MONFR_17
MONFR	Phy00DW70Z_MONFR	MONFR_17
MONFR	Phy00DW70Y_MONFR	MONFR_17
MONFR	Phy00DW70X_MONFR	MONFR_17
MONFR	Phy00DW70W_MONFR	MONFR_17
MONFR	Phy00DW70V_MONFR	MONFR_17
MONFR	Phy00DW70U_MONFR	MONFR_17
MONFR	Phy00DW70T_MONFR	MONFR_17
MONFR	Phy00DW70S_MONFR	MONFR_17
MONFR	Phy00DW7GX_MONFR	MONFR_18
MONFR	Phy00DW7GW_MONFR	MONFR_18
MONFR	Phy00DW7GV_MONFR	MONFR_18
MONFR	Phy00DW7X1_MONFR	MONFR_19
MONFR	Phy00DW7X0_MONFR	MONFR_19
MONFR	Phy00DW7WZ_MONFR	MONFR_19
MONFR	Phy00DW7WY_MONFR	MONFR_19
MONFR	Phy00DW7WX_MONFR	MONFR_19
MONFR	Phy00DW7WW_MONFR	MONFR_19
MONFR	Phy00DW80H_MONFR	MONFR_20
MONFR	Phy00DW80G_MONFR	MONFR_20
MONFR	Phy00DW8I3_MONFR	MONFR_21
MONFR	Phy00DW8I2_MONFR	MONFR_21
MONFR	Phy00DW8M4_MONFR	MONFR_22
MONFR	Phy00DW8M3_MONFR	MONFR_22
MONFR	Phy00DW8M2_MONFR	MONFR_22
MONFR	Phy00DW8M1_MONFR	MONFR_22
MONFR	Phy00DW8M0_MONFR	MONFR_22
MONFR	Phy00DW8WS_MONFR	MONFR_23
MONFR	Phy00DW8WR_MONFR	MONFR_23
MONFR	Phy00DW8WQ_MONFR	MONFR_23
MONFR	Phy00DW8WP_MONFR	MONFR_23
MONFR	Phy00DW8WO_MONFR	MONFR_23
MONFR	Phy00DW8WN_MONFR	MONFR_23
MONFR	Phy00DW8WM_MONFR	MONFR_23
MONFR	Phy00DW8WL_MONFR	MONFR_23
MONFR	Phy00DW8WK_MONFR	MONFR_23
MONFR	Phy00DW8Y0_MONFR	MONFR_24
MONFR	Phy00DW8XZ_MONFR	MONFR_24
